# Supplementary material for: Combine performance, draft position and playing position are poor predictors of player career outcomes in the Australian Football League
Source: PLoS One. 2020 Jun 17;15(6):e0234400. doi: 10.1371/journal.pone.0234400 (PMC7299322; doi:10.1371/journal.pone.0234400)
Supplement: S1 Dataset — (XLSX) [file pone.0234400.s001.xlsx]

## Sheet: Merged_Physical_Draft_Data
PlayerID	Name.x	Name.First	Name.Last	AFL.Debut	Total.AFL.Career.Matches.End.2018	Total.Career.Matches.Or.Total.Career.Matches.Post.Draft.Club.End.2018	X2018.Club.Or.End.Of.Career.Club	Draft	Year	Drafted.To	Playing.Status	DOB.x	DOT	Year.Tested	Age.Tested..Ours.	Birth.Year.Quarter	Birth.Year.Month	Age..Tested..given.with.spreadsheet	Testing.Level	Club.State.Country	Age.Drafted..years.	Age.Drafted..days.	Height	Mass	Tri	Scap	Bi	Supra	Ab	Thi	Calf	Sum7	S.R_Base	S.R_Standard	Arm	Hand	Reach	AbsVJ	AbsRunVJ_R	AbsRunVJ_L	VJ	RunVJ_R	RunVJ_L	X5m_1	X10m_1	X20m_1	X5m_2	X10m_2	X20m_2
														2013	18.8	1	1	18.8	State Combine	WA	NA	NA	188	98.3	11.8	14.2	5.8	10	15	16.2	7.8	80.8	NA	NA	81.3	22.7	249	317	335	324	68	86	75	1.02	1.72	2.9	1.07	1.76	2.94
														2000	17.9	4	11	17.9	National Combine	VIC	NA	NA	182.4	84.2	55	NA	NA	NA	NA	NA	NA	55	-23	-1.5	76.5	24	243	306	312	325	63	69	82	1.09	1.82	2.96	NA	NA	NA
														1999	17.5	1	3	17.6	National Combine	SA	NA	NA	195.8	93.5	3.7	5.4	7.3	6.8	7.2	13.5	5.9	49.8	-45	NA	NA	NA	262	327	321	343	65	59	81	1.03	1.73	2.98	NA	NA	NA
														2013	18	4	10	18	National Combine	WA - West Perth	NA	NA	190.2	86.5	7.9	7.3	2.9	7.6	11.5	10.4	7.1	54.7	NA	NA	82.9	22	250	305	312	NA	55	62	NA	1.12	1.81	3.07	1.15	1.85	3.1
														2003	18.3	2	6	18.3	National Combine	VM - Calder Cannons	NA	NA	185.1	76.5	6	7.4	3.5	4.4	7	6.5	5.4	40.2	-25	17	75.2	25.2	232	291	302	304	59	70	72	1.14	1.88	3.14	1.2	1.93	3.17
														2003	18.7	1	1	18.7	National Combine	VC - North Ballarat Rebels	NA	NA	191.9	78.2	10.3	7.4	3.6	4.5	8.2	11.1	7.8	52.9	-31	7.5	80.3	21.5	253	300	321	320	47	68	67	1.12	1.85	3.11	1.06	1.79	3.04
														2015	22.3	2	6	22.3	State Combine	WA	NA	NA	192.2	95.8	4.6	6.2	2	3.4	5.8	7.2	5	34.2	NA	NA	78.5	22.5	242	318	326	332	76	84	90	1.09	1.75	3.02	1.01	1.8	2.97
														2011	18	3	9	18	National Combine	VC	NA	NA	178.8	79.9	6.2	7	3.2	6.2	8.3	7	5.5	43.4	NA	NA	73.8	23.6	231	290	309	301	59	78	70	1.03	1.75	3.02	1.08	1.8	3.07
														2003	17.9	4	11	17.9	National Combine	VC - North Ballarat Rebels	NA	NA	183.9	81.8	12.8	8	5	6.2	12.2	14.6	7.6	66.4	-27.5	1.3	78.8	22.9	238	302	308	313	64	70	75	1.12	1.84	3.09	1.07	1.73	2.96
														2005	18	4	10	18	National Combine	NSW/ACT	NA	NA	185.5	73.1	9.4	7.5	4.2	5.8	7.6	10.2	7.1	51.8	-25.5	4	79.1	23.3	242	303	308	323	61	66	81	1.1	1.85	3.02	1.09	1.81	3.02
														2011	17.8	4	12	17.8	National Combine	WA	NA	NA	187.6	82.4	5.4	7.9	4.3	7.9	10.2	11	5.7	52.4	NA	NA	80.8	21.7	241	304	321	302	63	80	61	1.09	1.83	3.09	1.1	1.85	3.11
														2015	18	4	10	18	National Combine	WA	NA	NA	181.4	72.2	6.5	7.2	3.3	6.8	9.7	7.8	4.8	46.1	NA	NA	80.4	22.1	234	302	302	308	65	65	71	1.1	1.94	3.02	1.02	1.82	3.01
														2016	18.1	1	2	NA	Vic Pre-Season Combine	Gippsland	NA	NA	178.9	74.4	NA	NA	NA	NA	NA	NA	NA	NA	NA	NA	NA	NA	234	299	315	309	65	81	75	NA	NA	NA	NA	NA	NA
														2013	19.1	3	9	19.1	National Combine	WA - East Fremantle	NA	NA	194.8	91.8	7.9	10.2	3.7	6.3	11.6	10.7	6.9	57.3	NA	NA	87.6	22	261	331	339	343	70	78	82	1.16	1.85	3.05	1.2	1.9	3.11
														2002	17.7	1	1	17.7	National Combine	VC - Geelong Falcons	NA	NA	171.2	66.1	6.9	6.4	3.8	4.6	8.1	9	6.9	45.7	-28	7	74.5	21.7	225	286	303	304	61	78	79	1.04	1.74	2.97	NA	NA	NA
														2016	23	1	3	NA	Vic Pre-Season Combine	Dandenong	NA	NA	184.4	72.3	NA	NA	NA	NA	NA	NA	NA	NA	NA	NA	NA	NA	240	295	294	304	55	54	64	NA	NA	NA	NA	NA	NA
														2006	18.7	1	1	18.7	National Combine	VIC	NA	NA	193.2	87.7	8.5	7.3	4.9	6.7	10.1	7.7	6.1	51.3	-27.5	14.5	88.7	22.6	258	317	326	336	59	68	78	1.18	1.9	3.08	1.19	1.92	3.08
														1999	18	4	10	18	National Combine	VIC	NA	NA	187.5	74.4	3.1	5.6	6.8	4.9	8.2	7.2	5.1	40.9	-31.5	NA	NA	NA	244	298	301	314	54	57	70	1.07	1.76	3.04	NA	NA	NA
														2015	18	4	10	18	National Combine	SA	NA	NA	192.8	72.4	10	8.1	3.9	5.6	8.2	14.6	10.2	60.6	NA	NA	86.7	25.6	250	303	315	322	53	65	72	1.15	1.86	3.02	1.11	1.83	3.05
														1999	18.4	2	4	18.4	National Combine	QLD	NA	NA	189.7	87.6	4.2	10.4	7.5	5.8	6.7	13.3	7	54.9	-38.5	NA	NA	NA	257	322	329	326	65	72	69	1	1.7	2.95	NA	NA	NA
														2016	18	2	4	18	U18 QLD State Combine	Aspley	NA	NA	194	79	8.6	8.4	4	8.6	11.4	9.2	8.2	58.4	NA	NA	NA	NA	251	307	315	321	56	64	70	1.24	1.93	3.236	1.23	2.4	3.226
														2008	18.3	2	6	18.3	National Combine	TAS	NA	NA	187.1	85.9	8.2	9.4	4.8	8.2	11.3	11	5.5	58.4	NA	NA	85.3	23.4	243	307	301	316	64	58	73	1.18	1.9	3.1	1.18	1.89	3.09
														2013	18.1	3	8	18.1	National Combine	VM - Sandringham Dragons	NA	NA	181.4	71.4	5.8	7.3	2.6	4.7	6.6	9.3	3.9	40.2	NA	NA	75.9	20.6	235	300	302	318	65	67	83	1.05	1.74	2.91	1.01	1.77	2.93
														2006	17.8	4	12	17.8	National Combine	NT	NA	NA	187.6	81	6.7	7.1	3.9	4.4	5.9	5.6	5.7	39.3	-33	12	80.3	24.1	244	307	314	323	63	70	79	1.08	1.78	2.98	1.14	1.87	3.06
														2010	18.6	1	2	18.6	National Combine	WA	NA	NA	182.8	72.8	6.3	8.2	2.9	5.6	8.1	6	5.6	42.7	NA	NA	77.6	20.1	234	287	304	301	53	70	67	1.36	2.11	3.35	1.04	1.78	3.02
														2014	17.8	4	12	17.8	National Combine	Qld	NA	NA	200.7	95	8.2	7.6	5.2	6	8.6	12	8.4	56	NA	NA	93	24.7	265	323	335	338	58	70	73	1.14	1.85	3.15	1.1	1.83	3.12
														2000	18	4	10	18	National Combine	VIC	NA	NA	198.5	86.9	45.7	NA	NA	NA	NA	NA	NA	45.7	-38.5	12.5	80.5	21.5	264	324	339	350	60	75	86	1.02	1.71	2.93	NA	NA	NA
														2006	19.1	3	9	19.1	State Combine	WA	NA	NA	188.8	84	7.3	7.7	4.3	5.7	8.6	11.3	9.2	54.1	NA	NA	81.4	24.5	248	304	306	312	56	58	64	1.07	1.8	3.03	1.2	1.92	3.15
														2013	18.7	1	1	18.7	National Combine	VM - Eastern Ranges	NA	NA	200.8	98.3	9.2	8	3.2	5.5	8.3	13.2	9.4	56.8	NA	NA	86.8	23.7	266	314	333	333	48	67	67	1.19	1.93	3.23	1.18	1.9	3.17
														2009	17.9	4	10	NA	State Combine		NA	NA	193.2	98	7.1	9.4	4.2	9.7	12.6	11.4	10.4	64.8	NA	NA	72.5	24.6	249	314	320	330	65	71	81	1.06	1.78	3.01	1.04	1.78	3
														2007	20.8	4	12	NA	State Combine	WA	NA	NA	181.4	77.6	7.3	8.3	4	5.2	7.6	9	4.6	46	NA	NA	77.1	21	235	305	316	317	70	81	82	1.14	1.8	2.89	1.08	1.74	2.83
														2006	18.3	2	6	18.3	National Combine	QLD	NA	NA	183.5	80	10	7.6	3.6	5.2	9.4	10.1	6.5	52.4	-28	16	78	23	243	288	319	310	45	76	67	1.16	1.95	3.23	1.1	1.87	3.15
														2001	17.7	1	1	17.7	National Combine	WA	NA	NA	179.1	79	7.5	9.6	4.4	7	10.9	8.2	6.6	54.2	-31	16	77	21.25	237	298	312	321	61	75	84	1.04	1.75	2.96	NA	NA	NA
														2007	18	3	9	18	National Combine	NSW/ACT	NA	NA	182.9	71.5	7.9	7.4	3.3	6.9	11.4	12.9	6.1	55.9	NA	NA	78.5	20.8	232	285	303	310	53	71	78	1.2	1.91	3.19	1.15	1.88	3.14
														2011	17.9	4	10	18	State Combine	VIC	NA	NA	180.3	87.1	7.8	9.4	3.4	5.2	7.6	8.2	6	47.6	NA	NA	73.9	25.1	235	292	314	302	57	79	67	1.13	1.83	3.01	1.15	1.85	3.03
														2007	18.5	2	4	18.5	National Combine	VIC	NA	NA	188.7	81.5	10.8	8.4	5.1	7	14.6	10.5	6.8	63.2	NA	NA	80.4	21.9	246	296	309	312	50	63	66	1.19	1.92	3.19	1.18	1.9	3.16
														2012	18.4	2	5	18.4	National Combine	VIC	NA	NA	186.6	76.3	3.6	4.9	3	4.4	6.1	7.3	4.9	34.2	NA	NA	86	25.1	248	303	316	322	55	68	74	1.13	1.84	3.09	1.14	1.86	3.13
														2009	18.6	1	2	18.6	National Combine	VIC	NA	NA	194.5	81.4	9.6	7	4.8	5.9	7.6	8.8	7.1	50.8	NA	NA	80.9	23.5	260	313	314	321	53	54	61	1.26	2.01	3.27	1.27	2.01	3.27
														2012	18.2	3	7	18.2	National Combine	VIC	NA	NA	185.6	81.3	10.1	6.8	3.8	8.5	11.3	12.2	7.6	60.3	NA	NA	80.4	24	238	300	319	319	62	81	81	1.16	1.88	3.16	1.12	1.82	3.06
														2016	17.6	3	8	NA	Vic Pre-Season Combine	Bendigo	NA	NA	186.2	84	NA	NA	NA	NA	NA	NA	NA	NA	NA	NA	NA	NA	241	303	308	314	62	67	73	NA	NA	NA	NA	NA	NA
														2015	16.6	3	8	16.6	VIC Pre-Season Combine	Bendigo	NA	NA	185	79.9	NA	NA	NA	NA	NA	NA	NA	NA	NA	NA	NA	NA	238	300	310	319	62	72	81	1.2	1.91	3.18	1.16	1.92	3.17
														2010	18.1	3	9	18.1	National Combine	VIC	NA	NA	189	81	4.5	6.8	3.4	4.5	7.5	4.9	4.9	36.5	NA	NA	82.5	23	247	311	309	326	64	62	79	1.15	1.82	3.05	1.3	2.01	3.16
														2004	18.6	1	2	18.6	National Combine	VIC	NA	NA	186.7	81.2	6.2	6.5	3.3	7.1	11	8.6	5.6	48.3	-19	15	83.3	24.7	240	306	313	309	66	73	69	1.18	1.93	3.15	1.06	1.86	3.1
														2014	19.2	3	7	19.2	National Combine	ACT	NA	NA	197	86.6	4.8	8.2	3.6	6.6	8.6	10	6.6	48.4	NA	NA	88.2	23.9	253	315	320	324	62	67	71	1.08	1.82	3.06	1.05	1.79	3.05
														2006	17.6	1	2	17.6	National Combine	SA	NA	NA	193.4	88.2	6.1	8.1	4.2	6.2	10	7.9	6.2	48.7	-33	14.5	84.5	24.9	250	313	328	317	63	78	67	1.13	1.84	3.06	1.14	1.86	3.04
														2007	18.5	1	3	18.5	National Combine	VIC	NA	NA	186.5	75.4	9.2	8.2	5	7	10.8	8.8	6.1	55.1	NA	NA	78.8	22.4	236	302	317	310	66	81	74	1.15	1.85	3.09	1.13	1.83	3.04
														2010	17.9	2	4	NA	VIC Pre-Season Combine	VC - North Ballarat Rebels	NA	NA	188.9	75.2	NA	NA	NA	NA	NA	NA	NA	NA	NA	NA	191	22	NA	NA	NA	NA	65	81	83	1.14	1.84	3.01	NA	NA	NA
														2011	24.4	2	5	24.4	State Combine	VIC	NA	NA	180.1	83.3	10	8.2	4.4	7.6	9.8	12.4	7	59.4	NA	NA	77.5	22.7	237	293	304	307	56	67	70	1.24	1.97	3.24	1.21	1.93	3.19
														2005	18.9	4	10	18.9	National Combine	WA	NA	NA	205.8	93	8.3	7.7	3.4	7.3	9.1	11.7	7	54.5	-28	6	88.5	25.4	288	349	327	348	61	39	60	1.04	1.8	3.08	1.07	1.84	3.09
														2004	18.2	3	7	18.2	National Combine	VIC	NA	NA	188.2	81.7	10.7	5.9	4.3	5.3	6.4	16	8.1	56.7	-14	11	82.6	23.5	248	300	318	319	52	70	71	1.19	1.92	3.16	1.14	1.86	3.1
														2014	17.9	1	1	17.9	AFL National Academy	Sandringham Dragons	NA	NA	186.4	79.6	6.4	7.2	2.4	5.2	7.4	6.6	6	41.2	NA	NA	NA	NA	245	309	323	324	64	78	79	1.05	1.79	3.05	1.07	1.8	3.04
														2001	17.4	2	5	17.4	National Combine	VM - Sandringham Dragons	NA	NA	182.8	72.5	4.1	5.7	2.5	4.2	5.2	5.4	3.7	30.8	-23	14.5	77	21.15	237	308	327	323	71	90	86	0.98	1.68	2.85	NA	NA	NA
														2000	18.6	1	2	18.6	National Combine	VIC	NA	NA	181.9	79.6	52.1	NA	NA	NA	NA	NA	NA	52.1	-25.5	21.5	76.8	23	234	300	314	305	66	80	71	1.07	1.79	3.02	NA	NA	NA
														2012	18.6	1	2	18.6	National Combine	VIC	NA	NA	187.7	86.5	6.3	6.8	3.4	5.9	7.6	7.3	5	42.3	NA	NA	86.2	24.8	244	313	328	329	69	84	85	1.18	1.88	3.06	1.16	1.86	3.05
														2000	18	4	10	18	National Combine	VIC	NA	NA	186.5	72.9	49.4	NA	NA	NA	NA	NA	NA	49.4	-31.5	2	78	24	244	309	325	322	65	81	78	1.04	1.76	2.95	NA	NA	NA
														2007	19.4	2	5	NA	State Combine	VIC	NA	NA	181.5	73.6	4.1	5.3	8	7.1	10.9	5.5	4.8	45.7	NA	NA	76.2	21.9	236	292	294	306	56	58	70	1.08	1.78	2.99	1.05	1.78	2.99
														2001	18.3	2	6	18.3	National Combine	VM - Calder Cannons	NA	NA	192.2	76.6	6.1	6.6	2.9	4.4	7.2	6.9	5	39.1	-30	9	82	20.6	252	311	323	327	59	71	75	1.19	1.92	3.16	NA	NA	NA
														2005	18.7	1	1	18.7	State Combine	VIC	NA	NA	193.9	91.7	9.8	7.8	4.8	8.2	14.8	13.2	6.8	65.4	NA	NA	84.6	23	252	318	323	338	66	71	86	1.15	1.9	3.1	1.1	1.8	2.97
														2009	21.8	4	12	NA	State Combine		NA	NA	189.3	91.5	8.2	8.4	4.8	5.8	9	12	6.3	54.5	NA	NA	71	22.2	249	319	314	323	70	65	74	1.03	1.72	2.9	1.02	1.72	2.89
														2013	18	4	10	18	National Combine	WA	NA	NA	194.9	85.2	10.4	8.4	3.6	6.6	9.3	10.7	6.4	55.4	NA	NA	83	21.6	249	317	318	338	68	69	89	1.21	1.92	3.09	1.23	1.94	3.12
														2013	17.9	4	11	17.9	National Combine	NSW/ACT	NA	NA	183.2	81.2	6.1	9	4.2	6.6	11.8	9.2	8.4	55.3	NA	NA	79	19.3	233	290	303	309	57	70	76	1.2	1.92	3.11	1.14	1.87	3.03
														2012	18.6	1	3	18.6	National Combine	NT	NA	NA	178.6	66.5	6	6.7	3.2	5.4	7.1	5.4	4.2	38	NA	NA	81.7	19.6	239	303	323	318	64	84	79	1.16	1.85	3.03	1.15	1.84	3.03
														2001	17.8	4	12	17.8	National Combine	VC - Geelong Falcons	NA	NA	184.5	82.3	10.2	9.4	4.5	6.8	11.8	13.2	10.1	66	-29	15.5	76	22	238	299	309	315	61	71	77	1.02	1.76	2.99	NA	NA	NA
														2009	18.3	2	6	18.3	National Combine	VIC	NA	NA	183.6	76.5	7	8	4.4	6.4	8.8	8.4	6.4	49.4	NA	NA	78.1	24.4	249	301	304	314	52	55	65	1.2	1.94	3.11	1.19	1.93	3.19
														2010	18.6	1	2	18.6	National Combine	VIC	NA	NA	188.2	79.4	7.1	5.6	3.3	4.7	6.7	10.3	5.5	43.2	NA	NA	82.4	23.5	246	300	317	328	54	71	82	1.37	2.08	3.28	1.17	1.88	3.03
														2004	18.1	3	9	18.1	State Combine	SA	NA	NA	183.8	68.9	5.2	6.7	3.6	4.4	7	6	4.1	37	NA	NA	80.6	20.1	239	308	313	306	69	74	67	1.11	1.82	3.03	1.09	1.79	2.98
														2004	17.4	2	5	17.4	National Combine	VIC	NA	NA	190.8	89.8	9.4	8	4.1	5.9	9	9.1	6	51.5	-20.5	8	81	23.1	250	311	322	310	61	72	60	1.09	1.89	3.06	1.11	1.86	3.08
														1999	18.3	2	6	NA	National Combine	WA	NA	NA	173.8	74	3.2	10.3	8.2	5.2	8.6	11.6	4.5	51.6	-29.5	NA	NA	NA	230	294	297	307	64	67	77	1.06	1.75	2.98	NA	NA	NA
														2013	18.4	2	4	18.4	National Combine	SA	NA	NA	175.7	73.6	5.9	8.4	3	5.6	8	7.6	4.1	42.6	NA	NA	77.6	21.1	232	297	302	303	65	70	71	1.3	2.02	3.23	1.3	2.01	3.19
														2006	18.5	1	3	18.6	State Combine	VIC	NA	NA	178.6	75.9	3.8	7.8	8	8.8	15.6	6.1	6.9	57	NA	NA	74.3	23	227	286	290	305	59	63	78	1.13	1.86	3.09	1.08	1.78	3.05
														2004	18.4	2	5	18.4	State Combine	VIC	NA	NA	201	92.8	10.2	8.2	4.6	10.4	17.3	14.4	9.2	74.3	NA	NA	81.5	24.3	252	308	327	331	56	75	79	1.15	1.91	3.2	1.23	1.97	3.28
														2012	16.3	4	11	16.3	SA Pre-Season Combine	SA - SFC	NA	NA	175.5	78.7	NA	NA	NA	NA	NA	NA	NA	NA	NA	NA	NA	NA	NA	NA	NA	NA	59	67	81	NA	NA	NA	NA	NA	NA
														2016	17.5	3	9	NA	Vic Pre-Season Combine	Dandenong	NA	NA	192.5	89.9	NA	NA	NA	NA	NA	NA	NA	NA	NA	NA	NA	NA	252	305	308	318	53	56	66	NA	NA	NA	NA	NA	NA
														1999	18.8	4	11	18.8	National Combine	WA	NA	NA	188.4	88.6	3.2	6.5	7.6	5.6	5.7	8.2	3.8	40.6	-30.5	NA	NA	NA	251	315	325	338	64	74	87	1.05	1.76	2.95	NA	NA	NA
														2009	18.1	3	9	NA	State Combine		NA	NA	181.6	76.7	9.2	9	5.2	6.6	9.6	15.8	9.6	65	NA	NA	68	23.1	241	302	305	304	61	64	63	1.05	1.78	3.03	1.06	1.81	3.06
														2014	18.9	4	11	18.9	State Combine	Oakleigh Chargers	NA	NA	191.1	87.1	5.9	8.8	3	10.9	11.8	8.4	6.2	55	NA	NA	84.9	21.2	251	315	317	308	64	66	57	1.03	1.72	2.88	1.03	1.71	2.89
														2000	18.5	1	3	18.6	National Combine	VIC	NA	NA	189.1	83.6	53.2	NA	NA	NA	NA	NA	NA	53.2	-28	11.5	79	23	251	319	333	319	68	82	68	1.12	1.83	3.06	NA	NA	NA
														2004	18.2	3	7	18.2	National Combine	VIC	NA	NA	185.6	78.4	7.7	7.1	3.6	5	9.8	4.6	6.8	44.6	-15	18	82.6	22.8	247	297	313	317	50	66	70	1.26	1.88	3.14	1.24	1.96	3.19
														2006	18.2	3	7	18.2	State Combine	WA	NA	NA	180.4	66	4.4	6.4	3	5.1	6.1	6.2	3.9	35.1	NA	NA	81	25.2	243	314	323	324	71	80	81	1.06	1.74	2.91	1.09	1.76	2.91
														2010	19.9	4	11	NA	State Combine	SA	NA	NA	185.2	81	7.5	7	3.4	5.5	8.4	9.2	7.1	48.1	NA	NA	81.5	22.3	NA	NA	NA	NA	NA	NA	NA	1.08	1.81	3	1.07	1.81	3.02
														1999	17.6	1	3	17.6	National Combine	VIC	NA	NA	183	82.2	4.5	10.4	7.8	6.1	8.9	11.4	5.3	54.4	-39	NA	NA	NA	240	305	312	319	65	72	79	1.03	1.74	2.9	NA	NA	NA
														2011	20.3	2	6	20.3	State Combine	VIC	NA	NA	187.2	94.8	6.2	8	4	6.4	9.2	8.6	7.4	49.8	NA	NA	85.4	24.4	251	310	330	321	59	79	70	1.24	1.96	3.15	1.22	1.95	3.14
														2007	18.2	3	7	18.2	National Combine	TAS	NA	NA	200.7	99.6	9.2	8.1	5.1	6.4	9.3	14.6	7.7	60.4	NA	NA	88	26.4	263	315	332	338	52	69	75	1.13	1.89	3.2	1.3	2.05	3.36
														2004	16.2	3	7	16.2	AFL National Academy		NA	NA		78	7.1	8.2	3.2	6.2	10.2	8	6.4	49.3	NA	0.317991	NA	NA	NA	NA	NA	NA	NA	NA	NA	1.09	1.76	2.94	1.09	1.76	2.93
														2010	17.4	4	10	17.4	WA Pre-Season Combine	WA	NA	NA	180	70	NA	NA	NA	NA	NA	NA	NA	NA	NA	NA	NA	NA	NA	NA	NA	NA	NA	NA	NA	1.03	1.75	2.98	NA	NA	NA
														2004	17.5	2	4	17.5	National Combine	VIC	NA	NA	186.9	82.8	7.2	6.6	4.3	5.7	7.4	11.9	7	50.1	-11	2.5	82	22.8	246	307	318	311	61	72	65	1.09	1.82	3.06	1.22	1.93	3.17
														2016	18.1	1	2	NA	Vic Pre-Season Combine	North Ballarat	NA	NA	191	79.7	NA	NA	NA	NA	NA	NA	NA	NA	NA	NA	NA	NA	241	310	316	317	69	75	76	NA	NA	NA	NA	NA	NA
														2000	17.8	4	12	17.8	National Combine	NT	NA	NA	186.8	74.2	45.4	NA	NA	NA	NA	NA	NA	45.4	-30	17.5	78.6	24	248	313	317	338	65	69	90	1.06	1.77	2.99	NA	NA	NA
														2004	17.8	4	11	17.9	National Combine	VIC	NA	NA	172.6	74.5	14.7	11.1	7.6	11.4	19.5	16.8	8	89.1	-18.5	9.5	79.1	22.5	226	289	295	306	63	69	80	1.13	1.84	3.09	1.11	1.84	3.09
														2011	17.8	4	12	17.8	National Combine	VC	NA	NA	182	78.1	5.1	6.8	3.2	5.6	7.9	10.3	5.6	44.5	NA	NA	80.8	22.8	245	311	317	325	66	72	80	1.08	1.79	2.99	1.05	1.77	2.96
														2013	17.4	3	8	17.4	AFL National Academy		NA	NA	183.7	78.3	6.1	6.2	3.8	5.8	6.8	7.4	6.1	42.2	NA	0.897473	1.6209	1.93551	236	298	305	311	62	69	75	1.15	1.34	3.04	1.19	1.84	3.04
														2005	17.7	1	1	17.7	National Combine	TAS	NA	NA	191.9	84.4	6.6	7.8	3.4	6.2	9.5	7.7	4.4	45.6	-26	8	83.2	23.2	257	318	327	319	61	70	62	1.05	1.74	2.93	1.05	1.75	2.93
														2006	17.7	1	1	17.7	State Combine	NSW/ACT	NA	NA	179.5	79.3	9.2	6.5	4.4	6.7	12.5	11.3	10	60.6	NA	NA	80.4	21.3	238	291	304	304	53	66	66	1.1	1.82	3.06	1.1	1.81	3.05
														2000	17.6	1	3	17.6	National Combine	VIC	NA	NA	181.4	69.1	61.4	NA	NA	NA	NA	NA	NA	61.4	-16.5	14	74.8	20.7	239	285	292	306	46	53	67	1.07	1.84	3.13	NA	NA	NA
														1999	18.5	1	3	18.6	National Combine	VIC	NA	NA	189.7	85.5	6.7	13.4	6.9	7	8.8	11	8.5	62.3	-48	NA	NA	NA	252	310	313	333	58	61	81	1.12	1.83	3.09	NA	NA	NA
														2014	18	1	3	NA	WA Pre-Season Combine	WA - Subiaco	NA	NA	186.4	81.3	NA	NA	NA	NA	NA	NA	NA	NA	NA	NA	NA	NA	NA	NA	NA	NA	66	70	71	NA	NA	NA	NA	NA	NA
														2008	17.6	1	2	17.6	National Combine	VIC	NA	NA	183.7	70.3	11.2	8.6	5.2	6.2	10.2	11.2	10.8	63.4	NA	NA	80.2	21.7	236	306	313	318	70	77	82	1.03	1.74	2.92	1.17	1.88	3.06
														2008	17.7	1	1	17.7	National Combine	WA	NA	NA	188.8	73.4	5.5	6.8	3.7	4.4	6	8.2	8	42.6	NA	NA	84.8	22.9	249	309	323	329	60	74	80	1.12	1.83	3.08	1.1	1.8	3.06
														2006	18.2	3	8	18.2	National Combine	VIC	NA	NA	183.3	76.4	6.5	7.4	4.2	5.6	8.5	7.6	5	44.8	-30	11	79.4	21.2	236	298	311	321	62	75	85	1.08	1.8	2.96	1.08	1.81	2.96
														2001	18.5	1	3	18.5	National Combine	SA	NA	NA	192.3	82.7	6.4	6.1	3.6	5.2	7.8	6.2	7.4	42.7	-36	0	79	22.5	242	306	306	322	64	64	80	1.06	1.79	3.03	NA	NA	NA
														2005	18	3	9	18.1	National Combine	SA	NA	NA	184.7	84	6.1	7.7	3.3	5.9	7.1	9.2	4.9	44.2	-16	-1	79.2	23.8	247	307	318	309	60	71	62	1.1	1.83	2.99	1.11	1.8	2.98
														2016	17.2	4	12	NA	WA-State Academey combine	WA-18	NA	NA	177	67.15	6.5	7	3	4.4	6.6	10.6	8.4	46.5	NA	NA	NA	NA	NA	NA	NA	NA	64	77	94	1	1.7	2.92	1	1.69	2.91
														2015	18	1	3	18	SA Pre-Season Combine	WAFC	NA	NA	190.5	78.6	NA	NA	NA	NA	NA	NA	NA	47.5	NA	NA	NA	NA	NA	NA	NA	NA	66	90	83	NA	NA	NA	NA	NA	NA
														2013	17.9	4	11	17.9	National Combine	VM - Northern Knights	NA	NA	193.9	84	7.9	6.5	2.9	5.4	6.8	6.9	5.5	41.9	NA	NA	84.8	24	259	322	331	339	63	72	80	1.31	2.02	3.26	1.27	1.98	3.2
														2011	18.6	1	2	18.6	National Combine	WA	NA	NA	189.8	74.1	10.3	5.7	4.4	6.4	8.9	10.1	7.4	53.2	NA	NA	80.2	17.6	250	304	312	325	54	62	75	1.06	1.77	3.03	1.05	1.76	2.98
														1999	18.4	2	4	18.4	National Combine	SA	NA	NA	174.6	74.8	2.8	5.3	7.4	5.2	6.2	8	5.3	40.2	-37	NA	NA	NA	231	288	297	311	57	66	80	1.17	1.91	3.18	NA	NA	NA
														2011	19.1	3	9	19.1	National Combine	VC	NA	NA	192.4	75.4	5.3	6.6	3.4	4.9	7.6	5.3	4.6	37.7	NA	NA	84.4	20.8	252	317	317	334	65	65	82	1.01	1.71	2.93	1.05	1.75	2.96
														2012	18.5	1	3	18.5	National Combine	Qld	NA	NA	179.2	75.5	8.8	7.5	5.3	6	10.2	9.9	7.7	55.4	NA	NA	81.7	23.2	232	291	301	300	59	69	68	1.17	1.88	3.13	1.18	1.89	3.17
														2011	22.1	3	8	22.2	State Combine	VIC	NA	NA	197.3	88.6	5	6.8	2.8	5	7.2	4.6	3.2	34.6	NA	NA	85.3	24.3	260	311	339	323	51	79	63	1.13	1.79	2.99	1.12	1.79	2.99
														2012	17.9	4	11	17.9	National Combine	Qld	NA	NA	192.7	84.4	5.6	7.3	3.5	4.7	9.7	8.6	4.2	43.6	NA	NA	85.8	22.5	250	315	323	323	65	73	73	0.99	1.69	2.92	1.03	1.71	2.96
														2013	18.6	1	2	18.6	National Combine	VC - Geelong Falcons	NA	NA	190.1	79.1	9.1	7.8	3.9	5.2	8.3	11.6	6.7	52.6	NA	NA	83.3	22.5	247	307	324	322	60	77	75	1.12	1.82	3.02	1.16	1.85	3.04
														2005	17.7	1	1	17.7	National Combine	WA	NA	NA	192.3	87	10.2	9.6	5.1	7.5	11.3	12.1	7.3	63.1	-31	6	85.1	22.7	262	317	300	327	55	38	65	1.19	1.93	3.18	1.17	1.9	3.13
														2016	18.2	1	1	18.2	U18 QLD State Combine	Cairns Saints	NA	NA	188	79	9	8.8	5.4	7.4	8.8	9	7.2	55.6	NA	NA	NA	NA	234	308	326	327	74	92	93	1.18	1.9	3.17	1.14	1.86	3.122
														2013	17.6	3	8	17.6	VIC Pre-Season Combine	VM - Eastern Ranges	NA	NA	199.2	102.3	NA	NA	NA	NA	NA	NA	NA	NA	NA	NA	NA	NA	261	308	345	354	47	93	84	1.02	1.77	2.95	NA	NA	NA
														2002	18.7	1	1	18.7	National Combine	VC - Geelong Falcons	NA	NA	191.3	84.6	8	7.3	2.8	4.7	7.2	8.6	7.2	45.8	-28	13	79.3	23.8	257	308	324	329	51	67	72	1.07	1.77	3.05	NA	NA	NA
														2010	23.8	4	12	NA	National Combine	VIC	NA	NA	183.1	77.5	4.5	7.4	3.4	4.7	6.5	8.4	4.9	39.8	NA	NA	78	22.3	235	299	305	317	64	70	82	1.17	1.9	3.05	1	1.72	2.88
														2012	18.5	2	4	18.5	State Combine	SA	NA	NA	198	84.1	7	3.9	7.2	6.4	10.1	9.4	7	51	NA	NA	86.3	25.1	257	318	321	328	61	64	71	0.99	1.73	2.97	1	1.74	2.93
														2010	18.2	3	7	NA	State Combine	NSW/ACT	NA	NA	191	83.2	4.6	8	8.4	7.5	16	12.1	8.1	64.7	NA	NA	NA	NA	253	319	315	330	66	62	77	1.28	1.99	3.2	1.12	1.83	3.02
														1999	17.4	2	5	17.4	National Combine	NT	NA	NA	181.6	73.4	3.3	9.6	7.9	5.7	10.5	7.2	7.5	51.7	-40	NA	NA	NA	240	302	313	314	62	73	74	1.01	1.76	2.98	NA	NA	NA
														2014	18.2	1	1	18.2	VIC Pre-Season Combine	VM - Sandringham Dragons	NA	NA	186.9	86.3	NA	NA	NA	NA	NA	NA	NA	NA	NA	NA	NA	NA	241	299	312	318	58	71	77	NA	NA	NA	NA	NA	NA
														2000	17.4	2	4	17.5	National Combine	VIC	NA	NA	189.5	83.8	51.6	NA	NA	NA	NA	NA	NA	51.6	-36.7	13	78.8	23.5	250	304	310	321	54	60	71	1.17	1.9	3.15	NA	NA	NA
														2002	18.2	3	7	18.2	National Combine	SA	NA	NA	192.5	81.9	5	6.8	3.3	4.9	6.8	6.6	5.2	38.6	-29	17	81	24.6	252	320	354	333	68	102	81	0.96	1.65	2.83	NA	NA	NA
														2003	17.4	2	5	17.4	National Combine	VM - Northern Knights	NA	NA	180.7	77.6	5.5	8.7	3.7	6.4	12.3	8.3	5	49.9	-22	9.5	76.2	23.3	237	297	303	318	60	66	81	1.07	1.77	2.96	1.05	1.73	2.91
														2015	22.5	2	4	22.5	State Combine	WA	NA	NA	191.3	83.4	4.8	7.8	2.8	4	5.8	7.8	4	37	NA	NA	80.3	22.5	238	311	328	322	73	90	84	1.11	1.78	2.95	1.14	1.81	3.01
														2008	18.2	3	8	18.2	National Combine	SA	NA	NA	189.3	83.2	7.4	7.8	4.2	8	12.8	12.4	7.4	60	NA	NA	84.2	22.4	245	306	309	318	61	64	73	1.06	1.76	2.97	1.18	1.9	3.12
														2003	17.6	1	3	17.6	National Combine	VM - Calder Cannons	NA	NA	183.4	85.9	6.8	7.3	4.6	4.8	8.7	11.3	9.6	53.1	-21.5	10.5	76.2	23	238	296	299	307	58	61	69	1.05	1.85	3.1	1.12	1.82	3.04
														2015	17.3	3	8	17.3	AFL National Academy	Level 2	NA	NA		81.5	4	7	3.4	5.6	8.4	8.6	4.2	41.2	NA	NA	NA	NA	241	317	319	324	76	78	83	1.06	1.73	2.93	1.08	1.76	2.97
														1999	20.8	4	12	20.8	National Combine	SA	NA	NA	199.4	91.9	3.1	4.9	7.5	5.5	8	10.3	6.8	46.1	-33.5	NA	NA	NA	258	326	334	338	68	76	80	1.02	1.74	2.95	NA	NA	NA
														2001	17.8	4	12	17.8	National Combine	TAS	NA	NA	199	88.8	11	7.6	4.4	5.2	8.6	8.4	8.1	53.3	-28.5	8	85	21.2	260	319	334	340	59	74	80	1.06	1.79	3.04	NA	NA	NA
														2012	18.5	1	3	18.5	National Combine	SA	NA	NA	182.2	75.2	7.2	7.5	4.4	5.3	8.1	8.7	7.8	49	NA	NA	77.7	22.5	232	303	310	318	71	78	86	1.14	1.81	2.99	1.2	1.88	3.05
														2014	20.6	1	2	20.6	National Combine	IRELAND	NA	NA	189.8	84.3	5.4	7.4	2.2	5.6	7.6	9	5.4	42.6	NA	NA	82.9	23.6	243	300	308	320	57	65	77	1.14	1.86	3.03	1.05	1.76	2.93
														1999	21	4	10	21	National Combine	SA	NA	NA	187.8	88.2	4.1	8.2	9.3	5.9	8.6	9.8	7.4	53.3	-51.5	NA	NA	NA	253	310	312	322	57	59	69	1.14	1.85	3.09	NA	NA	NA
														2006	20	3	9	20.1	State Combine	WA	NA	NA	185.4	80	5.7	7.5	4	8.1	12.2	9	7	53.5	NA	NA	78.9	24.7	243	301	310	312	58	67	69	1.15	1.91	3.22	1.15	1.91	3.2
														2011	18	3	9	18	National Combine	VM	NA	NA	191.2	77.5	13.5	8.8	4.6	10.6	15.2	16.6	6.8	76.1	NA	NA	80.6	20	248	301	306	314	53	58	66	1.18	1.92	3.16	1.18	1.9	3.14
														2013	20.9	4	11	20.9	National Combine	VIC	NA	NA	200	98.3	5	7.3	3.1	4	6.3	5.6	6.5	37.8	NA	NA	86.2	23.9	262	321	344	344	59	82	82	1.18	1.91	3.16	1.15	1.9	3.17
														2016	17.9	2	4	NA	Vic Pre-Season Combine	Eastern	NA	NA	176.3	68.8	NA	NA	NA	NA	NA	NA	NA	NA	NA	NA	NA	NA	226	294	295	298	68	69	72	NA	NA	NA	NA	NA	NA
														2001	18.1	3	8	18.1	National Combine	VM - Oakleigh Chargers	NA	NA	177.4	74.6	8	7	4.9	4.8	5.7	7.6	5	43	-29	2	76	21.2	232	302	306	306	70	74	74	1	1.69	2.87	NA	NA	NA
														1999	17.6	1	2	17.6	National Combine	VIC	NA	NA	193.1	92.6	3	9.8	8.8	8.9	14.3	8.9	7	60.7	-31	NA	NA	NA	252	310	320	333	58	68	81	1.01	1.72	2.98	NA	NA	NA
														2011	19	3	9	19	National Combine	SA	NA	NA	180.9	78.6	5.8	6.4	4.8	7	15.2	9.3	5.1	53.6	NA	NA	74.4	21.9	229	297	303	303	68	74	74	1.06	1.76	2.97	1.08	1.76	3
														2015	25.1	3	8	25.1	State Combine	VFL	NA	NA	195.9	93.3	10.2	7.5	3.5	6.3	7.5	15.4	7.4	57.8	NA	NA	87.1	22.7	256	311	326	321	54	69	64	1.23	1.97	3.21	1.23	1.97	3.21
														2006	17.8	4	12	17.8	National Combine	VIC	NA	NA	193.3	89.8	10.2	10.3	5.1	10.9	15.5	13	11.4	76.4	-29	10	83.1	23.4	249	311	325	330	62	76	81	1.22	1.91	3.11	1.21	1.89	3.07
														2006	17.8	4	12	17.8	National Combine	VIC	NA	NA	193.5	87.2	8.6	8.8	4.4	6.6	11.8	9.4	7.1	56.7	-29.5	11.5	83.3	22.7	252	315	335	326	63	83	74	1.07	1.77	2.96	1.07	1.76	2.95
														2010	18.1	3	8	18.1	National Combine	VIC	NA	NA	187.3	83.7	10.5	7.5	3.8	7.3	13.1	10.5	6.2	58.9	NA	NA	82.4	23.9	242	306	309	320	64	67	78	1.15	1.82	3.06	1.15	1.81	3.04
														2001	17.4	2	5	17.4	National Combine	WA	NA	NA	173.9	73.5	6.8	7.3	3.4	6.5	11.4	8.6	8.2	52.2	-25.5	15	76	20.55	230	286	296	300	56	66	70	1.09	1.82	3.06	NA	NA	NA
														2007	18.7	1	2	18.7	National Combine	WA	NA	NA	179.8	74.7	6.8	6.4	3.6	4.7	7.1	7	6	41.6	NA	NA	76.3	20.7	231	294	314	303	63	83	72	1.08	1.8	3.01	1.06	1.81	3.05
														2007	17.8	4	12	17.8	State Combine	NSW/ACT	NA	NA	187.3	86.5	6.5	8.8	4	6.4	9.2	7.8	5.7	48.4	NA	NA	79.5	24.9	237	302	317	329	65	80	92	1.19	1.92	3.13	1.12	1.84	3.05
														2011	18	1	3	18	VIC Pre-Season Combine	VM - Northern Knights	NA	NA	176.5	67.1	NA	NA	NA	NA	NA	NA	NA	NA	NA	NA	NA	NA	NA	NA	NA	NA	81	NA	94	0.93	1.65	2.81	NA	NA	NA
														2005	18.5	2	4	18.5	State Combine	VIC	NA	NA	189.1	80.9	5.2	7.2	3.8	5.6	9.6	8.8	6	46.2	NA	NA	80.3	23.8	245	309	313	325	64	68	80	1.12	1.8	3.01	1.02	1.72	2.91
														2008	17.9	4	11	17.9	National Combine	VIC	NA	NA	188.4	88.2	14.5	10.3	7.6	7.3	15.6	20.6	13.8	89.7	NA	NA	84.6	21.3	245	303	319	324	58	74	79	1.22	1.95	3.21	1.17	1.9	3.14
														2010	16.9	2	4	NA	VIC Pre-Season Combine	VC - Gippsland Power	NA	NA	183.6	71.5	NA	NA	NA	NA	NA	NA	NA	NA	NA	NA	190	24	NA	NA	NA	NA	65	83	87	1.13	1.86	2.97	NA	NA	NA
														2000	18.2	3	7	18.2	National Combine	VIC	NA	NA	182.4	82.2	56.4	NA	NA	NA	NA	NA	NA	56.4	-24.1	12	76.5	24	241	300	306	312	59	65	71	1.08	1.84	3.04	NA	NA	NA
														2011	18	4	10	18	National Combine	VC	NA	NA	189.1	84.1	6.3	6.2	4	4.4	7.2	7.4	5.2	40.7	NA	NA	81.5	22.3	247	310	321	324	63	74	77	1.09	1.79	2.98	1.14	1.84	3.04
														2008	15.8	2	6	NA	U16 State Combine	TAS	NA	NA	179.8	69.4	NA	NA	NA	NA	NA	NA	NA	NA	NA	NA	NA	NA	NA	NA	NA	NA	56	NA	71	NA	NA	NA	NA	NA	NA
														2000	17.9	4	10	18	National Combine	SA	NA	NA	185.4	81.2	55.8	NA	NA	NA	NA	NA	NA	55.8	-26.5	11	80.4	25	251	317	327	322	66	76	71	1.09	1.78	2.94	NA	NA	NA
														2015	18.7	1	1	18.7	National Combine	SA	NA	NA	190.9	87.6	8.8	8.6	3.8	5.8	10.2	12.2	8.4	57.8	NA	NA	84.3	24	249	307	323	323	57	73	73	1.19	1.92	3.11	1.32	1.92	3.48
														2011	18.7	1	1	18.7	State Combine	VIC	NA	NA	183.1	73.4	5.8	8.2	3	4.6	7.4	6.8	3.4	39.2	NA	NA	78.9	22.4	240	303	306	300	63	66	60	1.25	1.95	3.13	1.2	1.9	3.08
														2009	18.2	3	7	18.3	National Combine	VIC	NA	NA	197.1	87.3	6.9	8.5	4.3	4.8	11.1	11.5	5.9	53	NA	NA	83.4	24.5	268	334	331	328	66	63	60	1.07	1.76	2.99	1.06	1.78	2.99
														1999	17.6	1	3	17.6	National Combine	VIC	NA	NA	189.2	83	3.1	5.6	7.4	4.4	6.3	5.7	5	37.5	-36	NA	NA	NA	249	313	329	320	64	80	71	1.09	1.78	2.98	NA	NA	NA
														2014	17.8	2	6	17.8	VIC Pre-Season Combine	VC - North Ballarat Rebels	NA	NA	181.3	79.1	NA	NA	NA	NA	NA	NA	NA	NA	NA	NA	NA	NA	234	291	301	309	57	67	75	NA	NA	NA	NA	NA	NA
														2015	19.6	1	3	19.6	State Combine	QLD	NA	NA	197.8	99.5	9.2	9.2	4.2	6.6	10	9	9.2	57.4	NA	NA	88	22.4	257	325	343	324	68	86	67	1.13	1.85	3.07	1.16	1.88	3.1
														2013	18	3	9	18	National Combine	VM - Oakleigh Chargers	NA	NA	181.4	69.6	7.1	7.1	2.9	5.2	6.1	6.5	4.3	39.2	NA	NA	77.7	21.4	234	293	314	319	59	80	85	1.16	1.83	3	1.09	1.78	2.94
														2009	18.4	2	5	NA	State Combine		NA	NA	184	83.8	7.2	8.8	4.5	7.7	9.2	7.6	5	50	NA	NA	70.5	23.3	247	307	324	319	60	77	72	1.04	1.76	2.96	1.03	1.75	2.95
														2010	18	3	9	18	National Combine	VIC	NA	NA	185.9	82.2	7.3	7.2	3	5.4	7.9	6.5	6.3	43.6	NA	NA	84.8	23.8	244	304	321	319	60	77	75	1.26	1.96	3.15	1.04	1.75	2.95
														2005	15.3	3	8	15.3	AFL National Academy		NA	NA	183.2	80	8.1	7.9	5.1	8	12.4	12.9	9.8	64.2	NA	-0.898104	NA	NA	253	315	314	335	62	61	82	1.04	1.74	2.96	1.07	1.76	2.96
														2007	24.8	4	12	NA	State Combine	SA	NA	NA	170.9	76.4	8.4	8.8	4.1	7.8	15.1	19.2	11	74.4	NA	NA	77.5	22	222	281	301	305	59	79	83	1.12	1.86	3.08	1.16	1.9	3.14
														2013	19.2	3	7	19.3	National Combine	WA - Swan Districts	NA	NA	181.3	71.9	6.8	8.4	4	5.6	9.6	8.8	4.7	47.9	NA	NA	77	23.4	237	295	299	321	58	62	84	1.21	1.9	3.09	1.23	1.92	3.09
														2012	18.3	2	5	18.4	National Combine	Qld	NA	NA	190.2	83.8	8.1	7.3	3.2	4.8	8.8	8.9	5.4	46.5	NA	NA	84	23.7	247	319	327	335	72	80	88	1.06	1.75	2.95	1.09	1.77	2.97
														2015	20.2	3	7	20.3	State Combine	WA	NA	NA	203.8	100.8	9.4	7.6	3	7	15	9	8.8	59.8	NA	NA	89	23	261	318	330	335	57	69	74	1.28	2.14	3.43	1.29	2.14	3.48
														2010	17.5	2	4	17.5	AFL National Academy		NA	NA	194.6	83.8	8.2	9.1	4.1	11	13.3	11.8	9.4	66.9	NA	-1.11847	NA	NA	252	315	333	318	63	81	66	1.09	1.84	3.09	1.14	1.85	3.15
														2000	18.2	3	8	18.2	National Combine	VIC	NA	NA	179.8	74.4	58.9	NA	NA	NA	NA	NA	NA	58.9	-33	-5	74.5	22.4	237	294	306	312	57	69	75	1.07	1.81	3.02	NA	NA	NA
														2005	18.4	2	4	18.4	National Combine	VIC	NA	NA	190.9	92.9	11	10.2	4.2	8.8	11.7	13.1	8	67	-23	12	82.6	22.5	251	314	318	335	63	67	84	1.15	1.88	3.09	1.12	1.84	3.08
														2009	18	4	10	18	National Combine	VIC	NA	NA	197.4	86.9	5	6.2	3.6	5.4	7	6.5	5.8	39.5	NA	NA	88.8	23.5	269	332	336	338	63	67	69	1.18	1.92	3.18	1.15	1.89	3.13
														2008	18.3	2	6	18.3	National Combine	VIC	NA	NA	184.5	72.6	5.4	6.4	3	5.7	8.6	6.6	4.3	40	NA	NA	80	22	237	306	318	325	69	81	88	1.09	1.79	2.99	1.09	1.78	2.95
														2002	18.4	2	5	18.4	National Combine	VM	NA	NA	191.8	83.4	4.3	7.2	3.2	4.4	7	5.6	4.6	36.3	-22	16	79.5	23.4	252	307	321	327	55	69	75	1.11	1.81	3.03	NA	NA	NA
														2012	18.5	2	4	18.5	National Combine	WA	NA	NA	179.8	71.6	5.8	5.9	3.5	4.2	5.2	6.6	4.5	35.7	NA	NA	78	20.4	227	295	301	301	68	74	74	1.15	1.85	3.08	1.13	1.82	3.02
														2010	19.2	3	7	NA	State Combine	WA	NA	NA	184.4	78.7	8.6	8.5	3.2	5.8	9.7	8.7	4.1	48.6	NA	NA	80.3	23.2	236	304	322	325	68	86	89	1.05	1.77	2.92	1.02	1.71	2.92
														2009	19.5	1	3	NA	State Combine		NA	NA	197.6	102.9	10.2	10.4	5.7	7.8	13.8	13.8	9.4	71.1	NA	NA	74.3	24.5	257	321	335	335	64	78	78	1.06	1.79	3.04	1.12	1.85	3.09
														2007	18.6	1	3	NA	State Combine	VIC	NA	NA	195.4	87.4	3.8	8.4	8.9	7.4	11.1	13.2	7.8	60.6	NA	NA	82.7	24	251	314	321	330	63	70	79	1.02	1.76	2.99	1.03	1.75	2.98
														2000	18	3	9	18	National Combine	WA	NA	NA	184	79.4	77.6	NA	NA	NA	NA	NA	NA	77.6	-20	10	77	23.8	241	292	291	318	51	50	77	1.2	1.96	3.18	NA	NA	NA
														2014	18.2	3	7	18.2	National Combine	Vic M	NA	NA	181.7	78	6	6.1	3.2	4.3	5.8	8.3	8.8	42.5	NA	NA	81	22.1	238	299	299	311	61	61	73	1.14	1.84	2.99	1.15	1.85	3.03
														2014	17.8	2	6	17.8	VIC Pre-Season Combine	VM - Calder Cannons	NA	NA	184.3	78.6	NA	NA	NA	NA	NA	NA	NA	NA	NA	NA	NA	NA	233	294	309	310	61	76	77	NA	NA	NA	NA	NA	NA
														2010	19	1	2	NA	VIC Pre-Season Combine	VC - Murray Bushrangers	NA	NA	200.3	86.3	NA	NA	NA	NA	NA	NA	NA	NA	NA	NA	201	26	NA	NA	NA	NA	71	NA	NA	NA	NA	NA	NA	NA	NA
														1999	17.3	2	6	17.3	National Combine	VIC	NA	NA	195.3	86.8	4.4	7.7	7.8	5.7	9.2	10.5	5.7	51	-35.5	NA	NA	NA	263	325	332	336	62	69	73	1.07	1.83	3.09	NA	NA	NA
														2003	17.6	1	2	17.6	National Combine	VC - North Ballarat Rebels	NA	NA	193.6	89	8.4	7.3	5.1	6.7	10	10.2	6.4	54.1	-34	6	79.6	23.3	262	307	315	330	45	53	68	1.14	1.88	3.16	1.09	1.82	3.11
														1999	17.9	4	11	17.9	National Combine	VIC	NA	NA	178.2	79.5	4.5	11.6	13.2	12.8	19	7.5	4.8	73.4	-29.5	NA	NA	NA	230	289	298	319	59	68	89	1.06	1.76	3.01	NA	NA	NA
														2000	18.5	2	4	18.5	National Combine	VIC	NA	NA	183.3	70	52.7	NA	NA	NA	NA	NA	NA	52.7	-20	8.5	78	21.1	246	303	303	320	57	57	74	1.16	1.88	3.12	NA	NA	NA
														2000	18.2	3	7	18.2	National Combine	QLD	NA	NA	196.5	88.8	61.9	NA	NA	NA	NA	NA	NA	61.9	-35.5	17	85	22.5	264	318	332	337	54	68	73	1.16	1.9	3.12	NA	NA	NA
														2007	18.1	3	8	NA	State Combine	VIC	NA	NA	184.6	86.2	3.8	7.2	10.8	8.8	10.7	7.5	5.8	54.6	NA	NA	78.8	24.5	239	303	310	321	64	71	82	1.15	1.86	3.03	1.11	1.73	2.97
														2007	18.5	2	4	NA	State Combine	VIC	NA	NA	188.4	87.5	5.1	8.2	7.3	5.5	7.6	9.2	7.7	50.6	NA	NA	81.3	25.3	246	312	324	322	66	78	76	1.11	1.85	3.07	1.15	1.86	3.09
														2015	18.7	1	1	18.7	National Combine	QLD	NA	NA	197.7	80.8	5.4	8	4	4.8	6.8	5.6	4.8	39.4	NA	NA	90.9	24	267	334	355	357	67	88	90	1.19	1.91	3.46	1.09	1.85	3.03
														2005	18	4	10	18	National Combine	WA	NA	NA	198.1	91.3	10.7	8.5	5.2	7.2	12.4	12.2	11.5	67.7	-27	4.5	87.6	24.8	272	326	340	331	54	68	59	1.16	1.91	3.19	1.15	1.87	3.15
														1999	18.6	1	2	18.6	National Combine	VIC	NA	NA	178	74.7	4.7	13.2	9.3	9.2	14.2	17.1	9.4	77.1	-33.5	NA	NA	NA	233	292	295	308	59	62	75	1.13	1.89	3.16	NA	NA	NA
														2016	17.5	3	9	NA	Vic Pre-Season Combine	Eastern	NA	NA	186.7	84.8	NA	NA	NA	NA	NA	NA	NA	NA	NA	NA	NA	NA	238	301	305	313	63	67	75	NA	NA	NA	NA	NA	NA
														2011	17.9	4	11	17.9	State Combine	SA	NA	NA	195	86.3	5.5	7.1	3.4	5.9	8.8	7.6	5.7	44	NA	NA	88.8	22.6	253	318	305	330	65	52	77	1.05	1.75	2.97	1.15	1.85	3.07
														2011	31.3	4	10	NA	WA Pre-Season Combine	WA - Perth	NA	NA	183.5	85	NA	NA	NA	NA	NA	NA	NA	NA	NA	NA	NA	NA	NA	NA	NA	NA	62	69	63	1.1	1.82	3.04	1.1	1.82	3.06
														2002	17	3	9	17	National Combine	NT	NA	NA	187.2	77.9	6.8	8.3	3.6	6.1	11.4	9.6	8.2	54	-24	9.5	82.2	23.4	256	316	326	323	60	70	67	1.08	1.81	3.05	NA	NA	NA
														2015	18.3	2	6	18.3	National Combine	VIC M	NA	NA	184.7	84.1	7.8	7.4	4.2	3.5	7.1	10.2	5.8	46	NA	NA	84.9	24.2	234	302	309	315	61	68	74	1.1	2.22	3.06	1.09	1.78	3.01
														2001	18	3	9	18	National Combine	NT	NA	NA	181.3	78	7.5	11	3.6	8	13.2	13.3	5.2	61.8	-36.5	10	77.5	23	242	303	320	305	61	78	63	1.02	1.73	2.94	NA	NA	NA
														2014	18.7	1	1	18.7	National Combine	Vic M	NA	NA	190	81.6	7	8.6	3.2	7	9.4	8.2	5.6	49	NA	NA	81.8	21.1	245	301	310	321	56	65	76	1.07	1.79	3	1.06	1.78	3.03
														2000	18.4	2	5	18.4	National Combine	VIC	NA	NA	188.1	90	79.4	NA	NA	NA	NA	NA	NA	79.4	-31	17.5	78.7	21.5	251	310	318	324	59	67	73	1.18	1.88	3.1	NA	NA	NA
														2012	18.2	3	7	18.2	National Combine	VIC	NA	NA	196	84.7	6.2	6.8	3.8	5.7	8.8	8.4	4.9	44.6	NA	NA	85.2	24	253	313	321	331	60	68	78	1.12	1.83	3.07	1.11	1.83	3.1
														2012	25.7	1	2	25.7	State Combine	VIC	NA	NA	193.2	92.1	6.8	7.6	3.6	4.8	6.8	7.6	4.4	41.6	NA	NA	88.2	26.2	244	320	326	331	76	82	87	1.28	1.97	3.2	1.26	1.97	3.16
														2010	15.9	1	3	16	U16 State Combine	VC	NA	NA	186	80	NA	NA	NA	NA	NA	NA	NA	NA	NA	NA	NA	NA	NA	NA	NA	NA	NA	NA	NA	NA	NA	NA	NA	NA	NA
														2012	18.5	1	3	18.5	National Combine	VIC	NA	NA	192.2	83.2	8.6	6.6	3.2	5.7	7.3	9.3	4.7	45.4	NA	NA	84.6	22.8	248	314	322	331	66	74	83	1.08	1.78	3.05	1.07	1.77	3.02
														2004	21.1	3	9	21.1	State Combine	SA	NA	NA	189.5	86.7	6.7	10	3.3	9.6	17.6	9.6	7.6	64.4	NA	NA	82.4	22	250	308	323	321	58	73	71	1.11	1.86	3.14	1.08	1.83	3.1
														2014	17.9	4	10	17.9	National Combine	NT	NA	NA	186.2	86.4	6.8	7.8	2.8	5	6.4	7.4	6.2	42.4	NA	NA	87	23.6	249	322	329	338	73	80	89	1.06	1.74	2.9	1.11	1.7	2.95
														2001	18.2	3	7	18.2	National Combine	VM - Northern Knights	NA	NA	188.1	71.7	8.6	6.8	3.2	4.5	7	11.6	9	50.7	-35	5	78	19.5	241	300	316	321	59	75	80	1.13	1.87	3.17	NA	NA	NA
														2000	17.2	3	7	17.2	National Combine	NT	NA	NA	183.9	81.3	59.4	NA	NA	NA	NA	NA	NA	59.4	-29.4	5	78.5	23.9	242	304	316	314	62	74	72	1.02	1.7	2.93	NA	NA	NA
														2015	18.4	2	5	18.4	National Combine	VIC C	NA	NA	185.8	80.1	8.2	8.8	4.8	6.4	9.2	13.8	8.6	59.8	NA	NA	81.5	20.6	238	297	309	314	56	68	73	1.15	1.9	3.17	1.09	1.83	3.09
														2004	15.8	4	12	15.8	AFL National Academy		NA	NA		75.1	9.9	10.6	5.2	7.4	14.8	18.2	9	75.1	NA	-1.78773	NA	NA	NA	NA	NA	NA	NA	NA	NA	1.14	1.89	3.13	1.17	1.9	3.15
														2011	16.4	4	10	NA	WA Pre-Season Combine	WA - Perth	NA	NA	192	85	NA	NA	NA	NA	NA	NA	NA	NA	NA	NA	NA	NA	NA	NA	NA	NA	51	62	48	1.21	1.98	3.3	1.23	1.98	3.31
														2007	18.5	1	3	18.5	National Combine	TAS	NA	NA	192.3	83.7	6.4	9.5	3.7	6.5	9.6	7.2	5.9	48.8	NA	NA	85.5	25	254	312	330	337	58	76	83	1.12	1.85	3.08	1.12	1.82	3.05
														2006	17.9	4	11	17.9	State Combine	VIC	NA	NA	184.4	71	3.4	5.4	7	5.6	7.4	9.4	4.8	43	NA	NA	77.5	22.9	239	302	311	321	63	72	82	1.22	1.96	3.17	1.15	1.87	3.1
														2015	17.8	4	12	17.8	National Combine	VIC C	NA	NA	193.8	99.6	6.8	8.7	3.3	5.9	8.4	10.1	5.1	48.3	NA	NA	88.6	24.2	254	313	317	324	58	62	69	1.23	1.97	3.22	1.15	1.89	3.14
														2013	18.7	2	6	18.7	VFL Pre-Season Combine	VIC	NA	NA	191.4	88.6	NA	NA	NA	NA	NA	NA	NA	NA	NA	NA	NA	NA	255	312	330	323	57	75	68	1.07	1.83	3.09	NA	NA	NA
														2009	18.1	3	8	18.1	National Combine	WA	NA	NA	173.4	67	6.8	6.3	3	4.6	5.4	8.9	6.1	41.1	NA	NA	74.4	19.2	240	301	298	308	61	58	68	1.12	1.84	3	1.09	1.82	2.99
														2010	17.6	3	8	17.6	WA Pre-Season Combine	WA	NA	NA	179	70	NA	NA	NA	NA	NA	NA	NA	NA	NA	NA	NA	NA	NA	NA	NA	NA	NA	NA	NA	1.02	1.76	3	NA	NA	NA
														2010	16.2	4	12	16.2	WA Pre-Season Combine	WA	NA	NA	183	70	NA	NA	NA	NA	NA	NA	NA	NA	NA	NA	NA	NA	NA	NA	NA	NA	NA	NA	NA	1.06	1.79	3.05	NA	NA	NA
														2015	21.4	2	6	21.4	International Combine	INT - Ireland	NA	NA	188	82.4	4.9	9.4	3.9	9.1	11.1	8.5	9.9	56.8	NA	NA	88.1	23	244	316	332	338	72	88	94	1.13	NA	2.97	1.09	NA	2.93
														2007	18.6	1	2	18.6	National Combine	VIC	NA	NA	201.7	83.3	5.6	7.6	3.5	6.1	8.1	11.7	8.3	50.9	NA	NA	86	21.8	256	312	327	329	56	71	73	1.15	1.9	3.16	1.12	1.85	3.12
														2006	18	3	9	18	National Combine	VIC	NA	NA	183.1	78.5	9.2	8.2	5	9.8	12.6	10.7	7.5	63	-27	16	84.5	23.8	242	297	321	312	55	79	70	1.16	1.92	3.19	1.22	1.98	3.24
														2013	18.4	2	5	18.4	State Combine	QLD	NA	NA	185	85.7	9.4	8.5	4.7	6.5	11.3	10.9	6.4	57.7	NA	NA	78.3	21.1	232	293	300	306	61	68	74	1.21	1.92	3.17	1.25	1.96	3.19
														2010	18.6	1	3	18.6	National Combine	VIC	NA	NA	196.3	81	5.4	6.6	3.1	4.7	6.8	7.9	5.7	40.2	NA	NA	85.1	24.4	247	305	318	322	58	71	75	1.18	1.86	3.13	1.18	1.86	3.13
														2007	18	4	10	18	National Combine	VIC	NA	NA	184.1	76.7	5.6	7.2	3.6	6	7.8	6.4	5.2	41.8	NA	NA	79.3	21.8	236	298	315	312	62	79	76	1.06	1.79	3.01	1.07	1.76	2.99
														2010	19.5	1	3	NA	State Combine	WA	NA	NA	181.6	68	8.9	9.9	5.3	9.1	11.5	11.9	5.7	62.3	NA	NA	83	24.3	241	308	316	333	67	75	92	0.96	1.66	2.83	0.94	1.62	2.79
														1999	18.3	2	5	18.4	National Combine	QLD	NA	NA	185.4	78.4	3.3	6.1	7.4	4.4	6.7	7.6	4.6	40.1	-34.5	NA	NA	NA	248	306	316	331	58	68	83	1.05	1.76	3	NA	NA	NA
														2008	18.2	3	8	18.2	National Combine	VIC	NA	NA	201.7	77.6	4.8	6.4	3.9	5.3	8	7.5	5.8	41.7	NA	NA	90.2	22	265	326	336	348	61	71	83	1.13	1.87	3.15	1.18	1.93	3.2
														2014	17.4	4	10	17.4	VIC Pre-Season Combine	VC - Geelong Falcons	NA	NA	192	79.7	NA	NA	NA	NA	NA	NA	NA	NA	NA	NA	NA	NA	252	314	335	324	62	83	72	NA	NA	NA	NA	NA	NA
														1999	17.6	1	2	17.6	National Combine	WA	NA	NA	187.8	77.7	3.3	6.6	7.8	4.7	6.8	8.3	5.2	42.7	-33	NA	NA	NA	252	311	329	321	59	77	69	1.05	1.75	2.96	NA	NA	NA
														2008	18.3	2	5	18.4	National Combine	TAS	NA	NA	191.9	83.7	7.6	12	4.1	8.8	17.8	7.1	5	62.4	NA	NA	84.1	23.5	252	306	323	329	54	71	77	1.19	1.9	3.13	1.16	1.87	3.13
														2015	18.5	2	4	18.5	National Combine	NSW	NA	NA	186.3	83.8	5.5	7.1	3.6	5	6.3	8.3	7.6	43.4	NA	NA	82.7	22.1	243	312	314	326	67	69	81	1.14	1.92	3.09	1.14	1.85	3.08
														2000	17.7	1	1	17.8	National Combine	SA	NA	NA	181.7	75.8	60.1	NA	NA	NA	NA	NA	NA	60.1	-27.4	16	76.2	22.2	240	293	299	317	53	59	77	1.23	1.97	3.22	NA	NA	NA
														2012	18.4	2	5	18.4	National Combine	VIC	NA	NA	194.5	86.4	7.1	6.5	2.5	6.8	8.8	7.9	6.5	46.1	NA	NA	87.2	22	250	322	322	331	72	72	81	1.05	1.74	2.95	1.05	1.71	2.91
														2002	18.3	2	6	18.3	National Combine	SA	NA	NA	183.3	74	9.6	7.5	4.2	5.5	7.8	9.6	6.6	50.8	-33	-4.5	77.7	21.7	245	296	305	309	51	60	64	1.07	1.77	2.98	NA	NA	NA
														2007	17	2	4	17	AFL National Academy		NA	NA			6.1	9.4	3.4	5.4	8.9	8.7	6	47.9	NA	0.432255	-45.5116	-44.8567	NA	NA	NA	NA	NA	NA	NA	1.17	1.87	3.05	1.21	1.9	3.11
														2006	18.3	2	6	18.3	State Combine	VIC	NA	NA	179.9	80	4.8	8	7.6	5.6	11.2	7.6	7	51.8	NA	NA	76.1	22.1	238	293	301	299	55	63	61	1.18	1.9	3.16	1.23	1.96	3.21
														2000	18.4	2	4	18.5	National Combine	WA	NA	NA	182	81.3	79.6	NA	NA	NA	NA	NA	NA	79.6	-24.5	9.5	76	24	241	295	295	313	54	54	72	1.03	1.77	3.05	NA	NA	NA
														2015	19.1	3	9	19.1	National Combine	NSW	NA	NA	193.4	82.7	9.5	7.8	3.4	5.6	9	14	7.5	56.8	NA	NA	85.5	23.5	244	311	328	319	61	78	69	1.12	1.86	3.12	1.09	1.85	3.11
														1999	18.4	2	4	18.5	National Combine	SA	NA	NA	183.9	86.4	3.5	7.3	7.8	7.8	11.6	8.6	5.5	52.1	-41.5	NA	NA	NA	248	312	333	315	64	85	67	1.11	1.81	2.98	NA	NA	NA
														2016	18	1	3	NA	Vic Pre-Season Combine	Murray	NA	NA	185.3	76.7	NA	NA	NA	NA	NA	NA	NA	NA	NA	NA	NA	NA	239	305	309	315	66	70	76	NA	NA	NA	NA	NA	NA
														2009	18.5	1	3	18.6	National Combine	VIC	NA	NA	183.7	71.7	7.1	7.6	3.4	5.7	9.1	10	4.7	47.6	NA	NA	79.4	20.1	251	309	311	314	58	60	63	1.23	1.94	3.17	1.22	1.9	3.14
														2016	17.5	3	8	17.47	SANFL-COE combine	WWTFC	NA	NA	193	90.1	NA	NA	NA	NA	NA	NA	NA	59.2	NA	NA	NA	NA	NA	NA	NA	NA	66	94	90	NA	NA	NA	NA	NA	NA
														2014	23.1	1	3	23.1	International Combine	INT - USA	NA	NA	211.4	106.4	NA	NA	NA	NA	NA	NA	NA	73.5	NA	NA	96.52	24	274	348	352	364	74	77	90	NA	NA	NA	NA	NA	NA
														2009	18.5	2	4	18.5	National Combine	SA	NA	NA	194.6	91.9	7.4	9	4.6	6	10.5	7.8	6.1	51.4	NA	NA	83.6	24	267	343	332	345	76	65	78	1.19	1.93	3.15	1.13	1.86	3.07
														2010	18.6	1	3	NA	State Combine	QLD	NA	NA	189.8	88.7	7.1	11.6	8.8	8.4	14.8	11.8	6.7	69.2	NA	NA	79	23.8	244	304	318	318	60	74	74	1.15	1.9	3.15	1.08	1.83	3.11
														2002	18.3	2	5	18.4	National Combine	VM - Calder Cannons	NA	NA	183.1	81.4	7.8	10	3.5	7.6	12	10.5	5.4	56.8	-29	12	77.5	23.2	245	304	325	314	59	80	69	1.15	1.89	3.1	NA	NA	NA
														2009	18.3	2	6	18.3	National Combine	TAS	NA	NA	184.4	71.8	9.7	8.5	4	5.7	10	10.3	7.5	55.7	NA	NA	80.5	21.2	255	312	323	316	57	68	61	1.15	1.88	3.13	1.16	1.87	3.1
														2010	18.4	2	4	18.4	National Combine	WA	NA	NA	183.2	74.7	8.2	7.4	3.1	3.8	6	7.6	5.2	41.3	NA	NA	82.4	23.2	244	305	302	319	61	58	75	1.18	1.94	3.18	1.04	1.73	2.99
														2013	18.5	1	3	18.6	National Combine	WA - East Fremantle	NA	NA	192.2	91.3	8.5	8.6	3.6	6.9	8.7	14.3	10.3	60.9	NA	NA	77.8	22.5	251	300	310	323	49	59	72	1.23	1.95	3.23	1.3	2.03	3.28
														2011	18	4	10	18	National Combine	VC	NA	NA	190	82.7	9.2	8.6	4.5	6.1	9.2	7.8	6.2	51.6	NA	NA	80.5	20.5	245	315	326	314	70	81	69	1.14	1.85	3.08	1.14	1.83	3.1
														2001	17.7	1	1	17.7	National Combine	VM - Oakleigh Chargers	NA	NA	187.1	79.6	5.4	6.3	3.5	4.8	6.4	5.7	5.1	37.2	-39	6	77	20.6	235	315	321	322	80	86	87	1.03	1.7	2.89	NA	NA	NA
														2015	18.6	1	2	18.6	National Combine	VIC M	NA	NA	185	84	7.2	9.3	3.6	6.5	11.8	9.6	5.6	53.6	NA	NA	84.3	20.7	240	300	312	315	58	70	73	1.07	1.81	3.04	1.07	1.81	3.01
														2010	18.6	1	3	18.6	National Combine	VIC	NA	NA	177.9	70.7	7.1	7.4	3.9	4.8	7.6	7	7.3	45.1	NA	NA	82.4	20	240	295	308	292	55	68	52	1.19	1.9	3.13	1.01	1.72	2.95
														2000	17.5	1	3	17.5	National Combine	NSW/ACT	NA	NA	184.6	71.7	36.4	NA	NA	NA	NA	NA	NA	36.4	-28.2	32.4	79.5	22.4	248	297	311	315	49	63	67	1.07	1.84	3.08	NA	NA	NA
														2011	17.7	1	1	17.7	National Combine	VC	NA	NA	185.4	82.8	7.6	7.8	4.2	7.4	15.2	12.2	6.2	60.6	NA	NA	81	22.7	242	304	305	307	62	63	65	1.05	1.74	2.96	1.07	1.75	2.95
														2013	18.4	2	4	18.5	National Combine	VC - North Ballarat Rebels	NA	NA	182.7	79.6	9.4	7.8	3.8	8.1	12.4	8.1	7.6	57.2	NA	NA	77.4	21.4	242	291	296	303	49	54	61	1.22	1.94	3.25	1.25	2	3.25
														2001	18.2	3	7	18.2	National Combine	VM - Sandringham Dragons	NA	NA	189.1	92.5	7.4	9	3.9	5.7	13.6	9.1	7	55.7	-30.5	15	81	24.5	247	304	321	322	57	74	75	1	1.71	2.98	NA	NA	NA
														2002	18.6	1	3	18.6	National Combine	VM - Calder Cannons	NA	NA	188.4	83.1	10.2	8	3.8	6.2	9.2	10.5	6	53.9	-27	4	75.2	22	242	296	305	312	54	63	70	1.13	1.86	3.13	NA	NA	NA
														2011	17.8	4	12	17.8	National Combine	VM	NA	NA	185	67.7	7.2	6.8	4.1	5.8	7.8	7.8	5.4	44.9	NA	NA	78.4	19.6	242	309	333	311	67	91	69	1.03	1.73	2.89	1.07	1.76	2.93
														2016	17.6	3	8	NA	GWS Giants combine	GWS-U/18	NA	NA	181	72	NA	NA	NA	NA	NA	NA	NA	NA	NA	NA	NA	NA	244	307	NA	NA	63	NA	9.14	NA	NA	NA	NA	NA	NA
														2014	18.4	2	5	18.4	National Combine	Vic C	NA	NA	184.8	73.7	7	7.4	3.3	6	8.2	11	6	48.9	NA	NA	78.4	19.1	240	305	319	326	65	79	86	1.08	1.76	2.94	1.11	1.8	2.97
														2015	18.5	1	3	18.5	National Combine	VIC M	NA	NA	183.9	80.5	8.6	7.8	5	5.8	13.2	12	6	58.4	NA	NA	80.8	21.9	240	310	309	322	70	69	82	1.07	2.17	2.97	1.04	1.73	2.91
														1999	17.9	4	11	17.9	National Combine	WA	NA	NA	177	73.6	3.2	5	6.9	5.3	7.7	6.5	4.1	38.7	-35.5	NA	NA	NA	236	295	301	308	59	65	72	1.1	1.79	3.02	NA	NA	NA
														2011	17.8	4	12	17.8	State Combine	VIC	NA	NA	181	71.2	5.4	7.5	3.3	4.3	7.2	7.2	4.8	39.7	NA	NA	75.5	24	236	299	316	327	63	80	91	NA	1.95	3.16	1.24	1.92	3.12
														1999	17.6	1	3	17.6	National Combine	VIC	NA	NA	181.6	82.7	3.1	6.8	8.7	6.6	9.4	6.1	5.7	46.4	-33	NA	NA	NA	244	304	333	328	60	89	84	1.03	1.72	2.92	NA	NA	NA
														2015	18.7	1	2	18.7	National Combine	VIC C	NA	NA	191.3	95.3	8.2	11	3.9	9.2	17.4	8	7	64.7	NA	NA	88.7	22.8	255	307	322	332	52	67	77	1.1	1.9	3.2	1.1	1.88	3.15
														2010	17.8	4	12	NA	State Combine	SA	NA	NA	200.7	83.7	6.1	7.2	3.8	7.6	13.1	9.1	5.7	52.6	NA	NA	87.5	23.8	NA	NA	NA	NA	NA	NA	NA	1.15	1.89	3.16	1.15	1.89	3.15
														2011	17.5	3	9	17.5	VIC Pre-Season Combine	VM - Oakleigh Chargers	NA	NA	194	87.7	NA	NA	NA	NA	NA	NA	NA	NA	NA	NA	NA	NA	NA	NA	NA	NA	61	79	85	0.99	1.73	3.04	NA	NA	NA
														2006	17.6	1	2	17.6	National Combine	VIC	NA	NA	200.4	90.6	9.6	6.5	4.3	7.9	7.4	9.2	9.2	54.1	-36.5	10	89.5	24.6	264	323	343	324	59	79	60	1.23	1.97	3.24	1.23	1.99	3.25
														2005	18.6	1	2	18.7	State Combine	VIC	NA	NA	191.8	78.6	8.6	9.2	4.2	8.2	13	10.6	6.2	60	NA	NA	79.9	21.9	248	304	315	326	56	67	78	1.16	1.95	3.26	1.14	1.92	3.21
														2013	18.6	1	2	18.6	National Combine	VM - Oakleigh Chargers	NA	NA	192	83.8	7.3	7.9	3	5.4	10	5.6	4.4	43.6	NA	NA	87.8	25.1	255	317	322	327	62	67	72	1.07	1.76	2.96	1.18	1.85	3.05
														2010	18.1	3	8	NA	State Combine	VIC	NA	NA	177.5	71.9	3.8	8	8.3	6.8	13	8.7	6.8	55.4	NA	NA	71	20.7	223	297	302	309	74	79	86	0.97	1.66	2.79	1	1.67	2.79
														2016	17.3	4	11	NA	Vic Pre-Season Combine	Oakleigh	NA	NA	177.9	69.3	NA	NA	NA	NA	NA	NA	NA	NA	NA	NA	NA	NA	229	290	314	302	61	85	73	NA	NA	NA	NA	NA	NA
														2014	18.2	3	7	18.2	National Combine	Vic C	NA	NA	182.4	70.4	8.2	6.4	5.4	5.6	7	6.9	6.8	46.3	NA	NA	82.8	22.7	244	299	306	313	55	62	69	1.13	1.87	3.16	1.12	1.87	3.16
														2011	17.9	4	11	17.9	National Combine	VC	NA	NA	187.2	76.8	7.8	7.8	4.2	6.2	7.8	11.6	6.7	52.1	NA	NA	78.8	21.4	245	302	305	318	57	60	73	1.12	1.86	3.12	1.08	1.88	3.17
														2011	18.3	2	6	18.3	National Combine	VC	NA	NA	184.2	73.7	6.5	6.4	3.2	4.8	6.4	6.9	5.2	39.4	NA	NA	79.5	22.5	240	305	321	316	65	81	76	1.03	1.7	2.88	1.03	1.72	2.88
														2001	17.6	1	2	17.6	National Combine	VC - Bendigo Pioneers	NA	NA	183.9	77	6.2	6.8	3.5	5	7.8	10.2	7.3	46.8	-27.5	17.5	79	21.5	235	304	316	309	69	81	74	1.12	1.8	2.99	NA	NA	NA
														2007	17.5	2	4	17.5	National Combine	VIC	NA	NA	186.9	82.8	6	6.2	3.6	5.2	8.2	8.8	7.1	45.1	NA	NA	82.5	26.1	244	317	322	328	73	78	84	1.08	1.79	3	1.15	1.84	3.04
														2014	18.2	3	7	18.2	National Combine	SA	NA	NA	167.2	63.5	4.6	6.4	3.1	4.1	6.7	4.8	3.9	33.6	NA	NA	75.5	22	218	285	288	295	67	70	77	1.09	1.79	3	1.11	1.81	3
														2007	18	3	9	18	National Combine	VIC	NA	NA	191.1	89.5	9.7	9.5	4.1	8.3	14.9	10	8.6	65.1	NA	NA	80.6	24.4	245	301	319	328	56	74	83	1.14	1.87	3.07	1.16	1.87	3.08
														2012	17.8	1	3	17.9	AFL National Academy		NA	NA	200.7	89	9	7.2	4	4.6	6.5	9.2	7.8	48.3	NA	0.399609	1.01768	6.45698	273	325	328	334	52	55	61	1.08	1.8	3.03	1.06	1.78	3.02
														2016	17.8	2	6	NA	Vic Pre-Season Combine	Geelong	NA	NA	200.5	112.8	NA	NA	NA	NA	NA	NA	NA	NA	NA	NA	NA	NA	259	331	336	310	72	77	51	NA	NA	NA	NA	NA	NA
														2010	16.9	1	2	16.9	AFL National Academy		NA	NA	185.5	78.1	10.4	8.2	4.8	10.4	15.1	11.4	10.3	70.6	NA	-1.42045	-0.273769	0.1074	243	295	299	318	52	56	75	1.27	2.01	3.29	1.12	1.85	3.12
														2009	16.8	2	6	16.9	AFL National Academy		NA	NA		86.2	5.2	3.3	7.3	4.8	6.2	7.3	7.9	42	NA	0.913796	-0.629414	-0.439733	NA	NA	NA	NA	NA	NA	NA	1.3	2.01	3.21	NA	NA	NA
														2011	17.9	4	11	17.9	National Combine	VM	NA	NA	189.6	97.2	7.1	8.8	4.6	8.2	12.4	13.8	8.1	63	NA	NA	84	21.6	251	310	310	325	59	59	74	1.06	1.77	2.98	1.16	1.86	3.08
														2003	18.2	3	7	18.2	National Combine	VC - Murray Bushrangers	NA	NA	189.3	81.8	6.2	3.4	3.2	4.5	5	7.1	5.2	34.6	-31	9	78.9	23.9	261	309	328	331	48	67	70	1.09	1.81	3.02	1.12	1.83	3.05
														2001	18.7	1	2	18.7	National Combine	VC - Geelong Falcons	NA	NA	192	79.3	8.4	7.4	3.3	5.1	9.4	14.2	8	55.8	-35	19	82	23.3	250	313	323	333	63	73	83	0.98	1.67	2.89	NA	NA	NA
														2004	18.6	1	2	17.8	State Combine	VIC	NA	NA	186.8	80.2	8	7.4	2.8	6.7	9.4	10.5	5.5	50.3	NA	NA	79.2	24.1	238	305	309	322	67	71	84	1.08	1.82	3.01	1.1	1.81	3.04
														2001	18.2	3	7	18.3	National Combine	VC - Murray Bushrangers	NA	NA	183.7	73.7	6.3	5.8	2.8	5	8.2	10.1	6.9	45.1	-26.5	22	79	24.6	242	303	319	323	61	77	81	1.09	1.79	3.03	NA	NA	NA
														2009	18.3	2	6	18.3	National Combine	TAS	NA	NA	187.5	83.6	5.4	8.8	4.1	6.2	7	7	5.8	44.3	NA	NA	78.8	21	249	310	315	310	61	66	61	1.17	1.87	3.09	1.22	1.92	3.12
														2014	18.7	1	1	18.7	National Combine	NSW	NA	NA	192.2	97.6	8.6	10.2	3.6	6.6	9.2	9.8	6	54	NA	NA	87.8	24	249	312	323	331	63	74	82	1.1	1.84	3.09	1.11	1.84	3.11
														2007	21.3	2	6	NA	State Combine	QLD	NA	NA	188.2	73.3	3	8.2	8	7.1	8.2	7.8	6.3	48.6	NA	NA	81	21.2	248	311	329	320	63	81	72	1.27	1.96	3.21	1.2	1.91	3.13
														2000	18.7	1	2	18.7	National Combine	QLD	NA	NA	179.1	73.8	47.6	NA	NA	NA	NA	NA	NA	47.6	-32.5	13	75.5	23.5	235	294	289	303	59	54	68	1.1	1.86	3.07	NA	NA	NA
														2015	24.7	3	8	24.7	U16 State Combine	TAS	NA	NA	188.9	76.2	4.6	5.2	2.8	5	5.1	6.2	5.1	34	NA	NA	NA	NA	250	301	320	309	51	70	59	1.2	1.98	3.34	1.25	1.95	3.22
														2007	18.3	2	6	18.3	State Combine	NSW/ACT	NA	NA	186.7	80.7	8.9	7	3.5	5.6	9	12.6	8	54.6	NA	NA	81.5	25.2	253	309	319	318	56	66	65	1.04	1.77	2.97	1.16	1.9	3.1
														2010	18.3	2	6	NA	State Combine	VIC	NA	NA	192.2	90.3	4.3	7.1	7.5	6.7	8.5	12.3	10	56.4	NA	NA	83.3	24	250	316	322	334	66	72	84	1.18	1.87	3.05	1.14	1.84	3.01
														2009	18.7	1	3	18.7	AFL National Academy		NA	NA	194.1	89.8	6.2	7.6	3.8	4.9	7.1	8.2	5.3	43.1	NA	0.824018	NA	NA	265	334	329	341	69	64	76	1.17	1.88	3.08	1.17	1.87	3.07
														2015	17.8	2	4	17.8	SA Pre-Season Combine	SFC	NA	NA	187.5	80	NA	NA	NA	NA	NA	NA	NA	65	NA	NA	NA	NA	NA	NA	NA	NA	62	88	83	NA	NA	NA	NA	NA	NA
														2014	18.7	1	1	18.7	National Combine	Qld	NA	NA	189.2	83.3	7.8	9.2	3.2	6	9.6	8.6	4.4	48.8	NA	NA	84.4	26.8	243	309	317	323	66	74	80	1.12	1.84	3.07	1.08	1.81	3.03
														2010	17.5	3	9	17.5	SA Pre-Season Combine	SA - SFC	NA	NA	194.7	94.4	NA	NA	NA	NA	NA	NA	NA	60.8	NA	NA	NA	NA	NA	NA	NA	NA	69	76	84	1.1	1.81	3.05	NA	NA	NA
														2007	17.7	1	2	17.7	National Combine	QLD	NA	NA	191.7	78.4	7.1	6.6	3.7	5.1	6.9	8.6	7.2	45.2	NA	NA	83	22.4	254	324	325	316	70	71	62	1.06	1.75	2.95	1.14	1.83	3.02
														2009	18	4	10	NA	State Combine		NA	NA	186.3	83	9.8	8.2	5	7	12.4	12	5.6	60	NA	NA	70.7	23.9	243	317	316	319	74	73	76	1.02	1.75	2.96	1.01	1.74	2.93
														2008	18.6	1	3	18.6	National Combine	WA	NA	NA	186.7	83	5.4	8.4	3.2	5.3	8	7.4	4.4	42.1	NA	NA	79.7	23	240	304	311	310	64	71	70	1.07	1.75	2.94	1.08	1.76	2.95
														2014	18.5	1	3	18.5	National Combine	Vic M	NA	NA	187.5	84.7	10	9.2	5.4	9.6	12.6	12.2	6.2	65.2	NA	NA	84	23.3	245	311	323	325	66	78	80	1.11	1.83	3.02	1.13	1.86	3.05
														2010	17.7	2	6	NA	VIC Pre-Season Combine	VC - Geelong Falcons	NA	NA	191.1	80.6	NA	NA	NA	NA	NA	NA	NA	NA	NA	NA	202	24	NA	NA	NA	NA	83	95	97	1.05	1.85	3.17	NA	NA	NA
														2007	18.3	2	6	NA	State Combine	VIC	NA	NA	193.3	91.8	3.3	6.1	8.6	7.5	12.8	7.9	5.5	51.7	NA	NA	80.6	22.6	250	311	325	319	61	75	69	1.19	1.93	3.2	1.17	1.89	3.14
														2004	17.5	2	4	17.5	National Combine	VIC	NA	NA	187.5	81.3	7.7	7.3	4	6.5	7.4	9.8	7.8	50.5	-16.5	10.5	83.2	25.5	244	312	326	336	68	82	92	1.09	1.8	2.99	104	1.8	2.96
														2011	21.8	4	12	21.9	State Combine	WA	NA	NA	174.5	80.6	7.6	11	3.6	7	11.4	11.8	6.9	59.3	NA	NA	76.7	23.4	233	290	293	314	57	60	81	1.02	1.73	2.93	1.05	1.74	2.92
														2000	18.4	2	5	18.4	National Combine	VIC	NA	NA	200.1	84.2	58.5	NA	NA	NA	NA	NA	NA	58.5	-25.5	8	85.5	22.9	263	316	328	332	53	65	69	1.07	1.78	2.97	NA	NA	NA
														2004	17.7	1	1	17.7	National Combine	VIC	NA	NA	203.2	97	9.8	6.7	3.7	5.3	10.1	9.6	5.8	51	-11	11	89.8	23.7	271	330	338	350	59	67	79	1.27	2.03	3.32	1.24	2.03	3.29
														2014	17.8	2	5	NA	WA Pre-Season Combine	WA - Subiaco	NA	NA	178.6	80	NA	NA	NA	NA	NA	NA	NA	NA	NA	NA	NA	NA	NA	NA	NA	NA	70	95	76	NA	NA	NA	NA	NA	NA
														2005	18.1	3	8	18.1	National Combine	QLD	NA	NA	184.3	68	5	6.8	3.1	4.8	6.8	7.1	4.8	38.4	-25	4.5	83.1	22.7	257	321	319	330	64	62	73	1.23	1.93	3.12	1.11	1.81	2.99
														2002	18.7	1	1	18.7	National Combine	VC - Gippsland Power	NA	NA	190.6	81.8	9	6.8	4.3	4.8	7.2	14	8.4	54.5	-27	10.5	74.7	25.2	245	311	328	311	66	83	66	1.05	1.72	2.91	NA	NA	NA
														2007	19.1	3	8	NA	State Combine	WA	NA	NA	181.4	69.8	6.2	9.8	3.8	6.7	12.2	9	5.2	52.9	NA	NA	79.8	20.6	242	304	319	318	62	77	76	1.11	1.83	3.02	1.12	1.84	3.02
														2010	22.8	4	12	NA	State Combine	WA	NA	NA	200.6	99.6	8	11.2	4.4	11.2	12	12	7.1	65.9	NA	NA	87.7	25.5	256	326	348	339	70	92	83	1.23	1.96	3.24	1.24	2	3.23
														2006	18.2	3	7	18.2	National Combine	WA	NA	NA	181.8	68.6	5.4	7.1	3.7	5.4	8.8	8	5.8	44.2	-23	9.5	84.1	22.1	244	299	321	312	55	77	68	1.04	1.81	3.04	1.1	1.82	3.03
														2006	17.8	4	12	17.8	State Combine	WA	NA	NA	190.1	86.7	7.8	16	4.5	11.8	16.5	11.5	5.7	73.8	NA	NA	90.6	24.5	259	320	330	336	61	71	77	1.17	1.9	3.14	1.15	1.88	3.11
														2012	17.9	4	11	17.9	National Combine	VIC	NA	NA	188	86.2	6.8	7	3.4	5.4	7.8	6.9	5.6	42.9	NA	NA	84.7	22.3	244	315	327	325	71	83	81	1.05	1.7	2.9	1.04	1.71	2.88
														2001	18.1	3	9	18.1	National Combine	VC - Murray Bushrangers	NA	NA	193.1	87	8.3	6.3	3.6	4.8	5.3	12	6.9	47.2	-32	20	82	24.7	245	311	329	334	66	84	89	1.06	1.78	3.01	NA	NA	NA
														2000	17.6	1	2	17.6	National Combine	SA	NA	NA	182.9	77.9	66.1	NA	NA	NA	NA	NA	NA	66.1	-28.5	2	74.6	23.8	236	293	315	308	57	79	72	1.11	1.8	3	NA	NA	NA
														2006	18	3	9	18.1	National Combine	NT	NA	NA	176.3	77.1	7.2	9.1	4.1	5.9	8.3	10	4.6	49.2	-26	4.5	79.3	22.8	234	297	312	295	63	78	61	1.08	1.78	2.99	1.01	1.73	2.91
														2011	17.4	4	10	17.4	VIC Pre-Season Combine	VC - Gippsland Power	NA	NA	182.5	81.9	NA	NA	NA	NA	NA	NA	NA	NA	NA	NA	NA	NA	NA	NA	NA	NA	60	79	72	0.97	1.7	2.92	NA	NA	NA
														2015	18.6	1	3	18.6	National Combine	VIC C	NA	NA	187.1	83.9	6.4	7.2	3.8	6.5	8.6	6.9	5.7	45.1	NA	NA	84.6	22.8	249	317	332	334	68	83	85	1.09	1.81	3.04	1.08	1.79	3.02
														2009	18.4	2	5	18.4	National Combine	WA	NA	NA	194.6	87.3	7.1	7.1	3.1	7.6	10.5	11	8.2	54.6	NA	NA	86.6	23	269	328	343	334	59	74	65	1.1	1.83	3.05	1.15	1.88	3.09
														2007	17.6	1	2	NA	State Combine	VIC	NA	NA	182.3	82.6	5.6	9	14.3	8.4	18.3	12.6	7.8	76	NA	NA	75.2	22.5	235	288	303	308	53	68	73	1.1	1.82	3.04	1.12	1.83	3.06
														2002	18.7	1	1	18.7	National Combine	NSW/ACT	NA	NA	184	74.4	4.8	6.9	3.7	4.8	6.4	6.4	7.7	40.7	-25	13.5	75.4	22	242	298	302	319	56	60	77	1.08	1.77	2.99	NA	NA	NA
														2005	18.7	1	2	18.7	National Combine	VIC	NA	NA	180	68.1	6.7	7.2	3.9	5.2	6.2	7	6	42.2	-28	6.5	74.6	21.7	237	301	313	321	64	76	84	1.02	1.75	2.96	1.12	1.84	3.04
														2005	17.8	4	12	17.8	National Combine	VIC	NA	NA	194.6	84	11.7	7.9	4.3	9.6	12.5	9.4	8.4	63.8	-27	5	84.2	22.6	264	322	317	330	58	53	66	1.19	1.93	3.22	1.05	1.79	3.05
														2011	18.4	2	4	18.4	National Combine	VC	NA	NA	202.8	94	7.1	7.3	4.3	7	8.2	9.6	8	51.5	NA	NA	89.5	24	264	324	342	334	60	78	70	1.18	1.93	3.22	1.17	1.92	3.27
														2016	17.4	4	10	NA	Vic Pre-Season Combine	North Ballarat	NA	NA	188	77.4	NA	NA	NA	NA	NA	NA	NA	NA	NA	NA	NA	NA	247	305	316	308	58	69	61	NA	NA	NA	NA	NA	NA
														2005	18.4	2	5	18.4	National Combine	VIC	NA	NA	189.7	79.7	7.9	8.2	4.1	6.2	10.2	7.8	4.8	49.2	-24	8.5	79.8	22.1	255	310	321	308	55	66	53	1.11	1.84	3.02	1.16	1.85	3
														2014	19.7	1	1	19.7	National Combine	Vic C	NA	NA	182.3	84.4	7.6	8.8	4.4	8	9.2	14.2	7.6	59.8	NA	NA	82.3	21.5	229	305	319	319	76	90	90	1.06	1.76	2.93	1.15	1.85	3.01
														2001	17.8	4	12	17.8	National Combine	VM - Sandringham Dragons	NA	NA	182.9	77.5	9.2	6.8	3.4	6.9	13.1	10.5	3.8	53.7	-27	11	81	22.4	243	312	312	327	69	69	84	0.99	1.66	2.83	NA	NA	NA
														2003	18.7	1	2	18.7	National Combine	WA	NA	NA	186.4	80.8	8.8	8.4	3.6	6.2	10.8	13.3	5.6	56.7	-25.5	8.5	81.5	21.4	249	303	309	316	54	60	67	1.13	1.85	3.1	1.12	1.85	3.09
														2012	18.9	4	11	19	State Combine	WA	NA	NA	184.3	77	6.5	7.7	4.2	6.1	8.1	9.7	5.2	47.5	NA	NA	80.9	23	243	303	317	315	60	74	72	1.07	1.76	2.94	1.07	1.76	2.97
														2014	17.8	4	12	17.8	National Combine	Vic M	NA	NA	183.8	75	5.6	6.8	3.4	6.6	9	7.2	5	43.6	NA	NA	82.5	22.8	239	306	318	322	67	79	83	1.15	1.89	3.15	1.14	1.86	3.1
														1999	17.4	2	4	17.4	National Combine	VIC	NA	NA	191	81.4	3.8	8.1	7.1	7.4	10.3	11	12.2	59.9	-34	NA	NA	NA	254	314	321	337	60	67	83	1.04	1.75	3.02	NA	NA	NA
														2016	17.9	2	4	NA	Vic Pre-Season Combine	Oakleigh	NA	NA	192.8	74.9	NA	NA	NA	NA	NA	NA	NA	NA	NA	NA	NA	NA	249	308	313	319	59	64	70	NA	NA	NA	NA	NA	NA
														2013	17.6	2	6	17.6	SA Pre-Season Combine	SA - NFC	NA	NA	184	80.6	NA	NA	NA	NA	NA	NA	NA	49.6	NA	NA	NA	NA	NA	NA	NA	NA	63	68	73	1.2	1.96	3.26	NA	NA	NA
														2009	18.3	2	6	18.3	National Combine	WA	NA	NA	186.6	81.8	10.2	8.4	4.9	6.4	8.2	10.2	9.1	57.4	NA	NA	81.6	23.3	250	311	308	320	61	58	70	1.21	1.91	3.16	1.21	1.93	3.16
														2011	21.6	1	2	21.6	State Combine	VIC	NA	NA	189.5	81.1	7	8.8	3.8	6.2	10.6	6.8	6.8	50	NA	NA	78.6	23.4	245	304	316	312	59	71	67	1.19	1.9	3.11	1.2	1.9	3.12
														2013	16.9	1	1	16.9	AFL National Academy	Level 1	NA	NA		87	15.1	8.7	5.6	8	11.8	15.2	11.5	75.9	NA	NA	NA	NA	247	305	315	323	58	68	76	1.13	1.88	3.15	1.07	1.81	3.05
														2004	17.4	2	5	17.4	National Combine	VIC	NA	NA	191.8	89.8	9.4	7.8	4.4	7.6	8.3	7.6	8.3	53.4	-4.5	6.5	79.4	22.8	249	303	316	319	54	67	70	1.17	1.88	3.11	1.17	1.88	3.11
														2002	17	4	10	17	National Combine	VC - Murray Bushrangers	NA	NA	183.2	81.2	5.2	6.7	3.6	4.3	7.4	8.8	5.1	41.1	-28	15	76.5	25	244	309	313	327	65	69	83	1.1	1.8	2.99	NA	NA	NA
														2012	17.1	1	1	17.1	SA Pre-Season Combine	SA - WWTFC	NA	NA	184.4	80.2	NA	NA	NA	NA	NA	NA	NA	NA	NA	NA	NA	NA	NA	NA	NA	NA	59	66	68	NA	NA	NA	NA	NA	NA
														2014	18.3	2	6	18.3	National Combine	SA	NA	NA	197.5	87.7	4.8	7.2	3.2	4.7	6.6	6.2	5	37.7	NA	NA	89.7	23	261	319	329	335	58	68	74	1.1	1.85	3.01	1.13	1.82	3.04
														2011	25.1	3	8	25.1	State Combine	VIC	NA	NA	179	77.1	9.6	11.2	5.4	9.2	17.2	13.2	6.2	72	NA	NA	74.7	21.8	236	289	307	305	53	71	69	1.24	1.96	3.22	1.23	1.92	3.21
														2003	18.1	3	8	18.1	National Combine	VM - Northern Knights	NA	NA	182.6	71.2	7.1	6.4	3	4.7	7	9.3	7	44.5	-26.5	11	77.8	23.2	240	301	310	316	61	70	76	1.12	1.8	2.99	1.11	1.79	2.97
														2006	18.7	1	1	18.7	National Combine	QLD	NA	NA	187.7	79.8	8	7.8	4.1	6.1	10.4	8.3	7.3	52	-23.5	16.5	86.3	23.8	246	299	324	313	53	78	67	1.27	2.03	3.25	1.26	1.98	3.2
														2015	18.7	1	2	18.7	State Combine	VIC C	NA	NA	183.9	81.8	10	10.2	4	8.2	13.2	9.4	5.4	60.4	NA	NA	83.1	21.1	242	300	306	318	57	63	75	1.06	1.76	2.98	1.06	1.77	2.97
														2011	18.3	2	6	18.3	National Combine	WA	NA	NA	179.5	79.6	10.7	7.4	4.4	6.2	9	9.7	6.2	53.6	NA	NA	84	23.8	235	298	302	316	63	67	81	1.1	1.83	3.07	1.16	1.9	3.13
														2007	17	2	4	17	AFL National Academy		NA	NA			8.4	8.3	4.2	6.2	10	6.5	4.5	48.1	NA	0.415932	-49.4534	-47.5799	NA	NA	NA	NA	NA	NA	NA	1.14	1.84	3.1	1.1	1.81	3.04
														2004	17.6	1	3	17.6	National Combine	SA	NA	NA	177.7	76.8	7	10.3	4.2	6.4	9.1	8.2	5.8	51	-22.5	16	80.4	21.9	235	297	304	312	62	69	77	1.12	1.83	3.07	1.11	1.82	3.07
														2014	25.1	3	8	25.1	National Combine	SA	NA	NA	191.2	92.4	6.4	7	3.8	6.6	8.2	10	6.9	48.9	NA	NA	84.8	22.9	244	311	318	328	67	74	84	1.15	1.86	3.1	1.16	1.87	3.11
														2006	18.7	1	1	18.8	State Combine	VIC	NA	NA	181.7	85	2.6	4.8	7.8	10	14.2	7.2	6	52.6	NA	NA	76.2	23	238	302	307	311	64	69	73	1.14	1.87	3.1	1.24	1.95	3.16
														2002	18.4	2	5	18.4	National Combine	VM - Eastern Ranges	NA	NA	185.8	77.4	5.5	6.2	4	4.3	5.9	9.2	5.2	40.3	-29	21	80.2	22.5	240	310	307	317	70	67	77	1.06	1.74	2.9	NA	NA	NA
														2000	18.6	1	2	18.6	National Combine	VIC	NA	NA	169.8	63.4	61	NA	NA	NA	NA	NA	NA	61	-20.5	14.5	72.1	22.5	225	285	287	301	60	62	76	1.03	1.79	3.05	NA	NA	NA
														2002	18.6	1	3	18.6	National Combine	VC - Dandenong Stingrays	NA	NA	183.7	85.1	7.2	6.9	3.2	5.7	10	9.4	5.7	48.1	-25	10	81.2	25.5	245	308	317	319	63	72	74	1.2	1.92	3.18	NA	NA	NA
														2005	17.7	1	1	17.7	State Combine	VIC	NA	NA	191.7	82.3	4.4	9.2	4	6.4	8.6	8.4	6.2	47.2	NA	NA	77.8	22.3	237	307	318	325	70	81	88	1	1.7	2.94	1.02	1.7	2.92
														2006	17.9	4	10	18	National Combine	SA	NA	NA	179.6	68.6	5.9	7.3	3.4	4.6	6.4	8.5	4.5	40.6	-29.5	1.5	80.8	18.7	231	300	319	319	69	88	88	1.17	1.91	3.15	1.21	1.95	3.19
														2009	16	4	12	16	AFL National Academy		NA	NA	187.7	81.9	12.2	9.4	6	8.1	14.4	15.6	10.4	76.1	NA	-1.86935	NA	NA	251	309	306	315	58	55	64	1.06	1.8	3.06	1.04	1.78	3.06
														2004	17.9	4	10	17.9	National Combine	VIC	NA	NA	187.2	78.4	6.6	9	3.7	7.8	8.8	7.5	4	47.4	-20	-1	86.3	22.5	253	313	329	347	60	76	94	1.11	1.84	3.03	1.11	1.84	3.05
														2001	17.6	1	3	17.6	National Combine	SA	NA	NA	188.1	82.4	5.8	7.3	3.3	5.5	9	10.5	5.2	46.6	-31	7	84	22.9	249	317	318	338	68	69	89	0.99	1.68	2.85	NA	NA	NA
														2007	18.6	1	3	NA	State Combine	WA	NA	NA	176.7	71.8	6.6	9.8	3.3	6.7	8.8	7	5.3	47.5	NA	NA	74.8	21.2	232	292	300	298	60	68	66	1.17	1.9	3.14	1	1.79	3.01
														2011	19.1	3	8	19.1	National Combine	VC	NA	NA	177	77	13	7.6	4.2	5.2	6.7	10	7.2	53.9	NA	NA	76.8	19.7	229	296	300	311	67	71	82	1.04	1.76	2.93	1.08	1.81	2.98
														2005	18.2	3	7	18.2	National Combine	SA	NA	NA	179.3	72.5	10.9	7.9	4.1	8.5	10.8	14.3	10.4	66.9	-28.5	11	78.4	22.3	235	294	299	313	59	64	78	1.09	1.81	3.07	1.11	1.84	3.06
														2011	18.2	3	8	18.2	National Combine	VM	NA	NA	181	82.6	5.4	9.8	4.1	10.6	19.6	7.6	6.2	63.3	NA	NA	77.5	23	233	303	316	309	70	83	76	1.16	1.87	3.05	1.17	1.88	3.05
														2014	17.4	4	10	17.4	VIC Pre-Season Combine	VM - Western Jets	NA	NA	184.9	75.7	NA	NA	NA	NA	NA	NA	NA	NA	NA	NA	NA	NA	234	301	320	310	67	86	76	NA	NA	NA	NA	NA	NA
														2013	18.5	2	4	18.5	National Combine	QLD	NA	NA	189.3	76.7	5.4	6.8	2.7	5.2	9.6	7.2	4.8	41.7	NA	NA	81.8	22	245	302	311	330	57	66	85	1.17	1.89	3.09	1.14	1.85	3.06
														2005	17.6	1	2	17.6	National Combine	VIC	NA	NA	186.3	71.7	10.2	7	5.2	5.7	10.2	9.7	6.8	54.8	-34	-7	80	22.7	243	303	311	323	60	68	80	1.12	1.82	3.03	1.09	1.78	2.98
														2011	18.7	1	1	18.7	National Combine	SA	NA	NA	189	91.4	9.9	9.6	3.2	7.2	11.2	10.5	8.2	59.8	NA	NA	83.2	24.5	254	316	322	333	62	68	79	1.11	1.83	3.07	1.08	1.8	3.04
														2001	18.2	3	7	18.2	National Combine	VC - Bendigo Pioneers	NA	NA	178.2	83.1	7.2	7.4	4.4	5.2	8.4	7.3	4.9	44.8	-24.5	17.5	76	21.8	229	297	310	310	68	81	81	1.01	1.72	2.94	NA	NA	NA
														2011	18.4	2	4	18.4	National Combine	VC	NA	NA	196.6	91.6	8.9	7.2	4.5	5.8	7.8	9.8	5.2	49.2	NA	NA	86.2	23	252	321	328	341	69	76	89	1.04	1.76	2.96	1.05	1.76	2.96
														1999	18	3	9	18.1	National Combine	SA	NA	NA	185.3	79.2	3.6	6.8	8.8	6	9.4	7.1	5.4	47.1	-37	NA	NA	NA	250	305	313	320	55	63	70	1.04	1.79	3.03	NA	NA	NA
														2014	18	4	10	18	State Combine	Bendigo Pioneers	NA	NA	189.7	87.3	5.4	8.2	3.7	6.7	12	10	5.6	51.6	NA	NA	86.6	23	250	308	325	323	58	75	73	1.14	1.89	3.15	1.15	1.9	3.17
														2010	18.2	3	7	NA	State Combine	WA	NA	NA	180.1	75	6.5	6.8	4.6	7	9.6	8.1	6.3	48.9	NA	NA	79.9	23.5	235	299	305	315	64	70	80	0.99	1.69	2.92	0.99	1.69	2.89
														2006	17.6	1	3	17.6	National Combine	VIC	NA	NA	193.4	77.4	5.1	8.5	3.4	5.4	8	8.4	5.8	44.6	-36	16.5	84.9	24.9	255	310	345	322	55	90	67	1.13	1.86	3.08	1.15	1.87	3.08
														2004	18.5	1	3	18.5	State Combine	VIC	NA	NA	179	75.6	6.2	7.1	2.6	5.2	8.1	11.5	7.3	48	NA	NA	75	21.6	234	294	302	308	60	68	74	1.11	1.8	3	1.08	1.77	2.97
														2010	18.2	3	7	18.2	National Combine	VIC	NA	NA	188	84.3	8.9	8.6	3	7.4	7.6	8.9	9.2	53.6	NA	NA	81.1	22.7	244	300	309	321	56	65	77	1	1.67	2.85	1	1.67	2.83
														2007	18.7	1	1	18.8	National Combine	VIC	NA	NA	180.3	77.4	4.6	6.7	3.3	5.6	8.4	5.5	4.7	38.8	NA	NA	78.8	21.6	228	296	307	317	68	79	89	1.04	1.78	3	1.03	1.77	2.96
														2010	18.3	2	6	18.3	National Combine	WA	NA	NA	179.8	79.9	7.6	7.2	3	4.7	8.1	7.6	8.4	46.6	NA	NA	78.3	21.5	231	291	300	310	60	69	79	1.1	1.85	3.09	1.12	1.85	3.08
														2010	22.4	2	4	NA	State Combine	VIC	NA	NA	194.6	82.2	4.2	5.7	7.9	6.2	9	7.8	5.3	46.1	NA	NA	78.9	24	247	326	340	330	79	93	83	1.04	1.73	2.89	0.95	1.67	2.83
														2010	17.9	4	10	NA	State Combine	NSW/ACT	NA	NA	193.2	83.5	3.6	6.7	7.2	5.5	9.4	12	6.1	50.5	NA	NA	82.8	22	249	311	320	321	62	71	72	1.18	1.89	3.1	1.17	1.89	3.11
														2002	18	4	10	18	National Combine	VC - Gippsland Power	NA	NA	186.9	81.3	6.1	7.2	5.6	9.3	14.6	10.6	9.7	63.1	-33	16	78.4	23.4	242	308	315	328	66	73	86	1.15	1.86	3.05	NA	NA	NA
														2012	19.8	4	12	19.8	State Combine	VIC	NA	NA	191.9	89.1	10.2	10	3.4	8.5	10.6	15	5.2	62.9	NA	NA	85.9	24.4	242	316	326	325	74	84	83	1.21	1.91	3.35	1	1.7	2.85
														2013	17.2	1	2	NA	NSW/ACT Pre-Season Combine	NSW/ACT	NA	NA	196	82	NA	NA	NA	NA	NA	NA	NA	NA	NA	NA	NA	NA	NA	NA	NA	NA	55	NA	100	0.96	NA	2.99	NA	NA	NA
														2001	17.6	1	3	17.6	National Combine	VM - Northern Knights	NA	NA	189.8	75.8	6.4	6.5	3.6	5.5	8.5	9.6	4.5	44.6	-32	15.5	78	21.9	235	304	322	310	69	87	75	1.03	1.74	3.04	NA	NA	NA
														1999	18.5	2	4	18.5	National Combine	SA	NA	NA	183.9	71.6	2.8	5.6	6.2	5.6	8.7	9	4.6	42.5	-37.5	NA	NA	NA	246	308	334	325	62	88	79	1.05	1.78	2.97	NA	NA	NA
														2015	18.1	3	8	18.1	National Combine	VIC M	NA	NA	186.7	76.2	6.4	8.2	4.4	5.6	9.2	8.2	6.4	48.4	NA	NA	81.5	22	241	303	309	324	61	67	82	1.03	2.14	3.02	1.11	1.89	3.03
														2002	18.5	2	4	18.5	National Combine	VC - North Ballarat Rebels	NA	NA	179.1	80.6	7.8	7.4	3.3	4.4	8.4	7.2	4.2	42.7	-25	19	78	22.4	241	299	304	309	58	63	68	1.11	1.84	3.13	NA	NA	NA
														2002	18.5	2	4	18.5	National Combine	VM - Sandringham Dragons	NA	NA	185.9	87.4	7.2	8	4.2	5.6	10.4	8.9	6.8	51.1	-25	14.5	76.2	22.4	249	301	314	326	52	65	77	1.11	1.82	3.03	NA	NA	NA
														2015	17.1	1	2	17.1	NSW/ACT Pre-Season Combine	Ainslie/Marist	NA	NA	179.5	74	5	9	NA	7	10	7	NA	38	NA	NA	183	NA	235	293	NA	NA	58	NA	NA	NA	NA	2.98	NA	NA	3.03
														2016	17.7	2	6	NA	WA-State Academey combine	WA-18	NA	NA	177	68.6	8.6	7.3	3.9	5.4	11.3	10.4	5.6	52.5	NA	NA	NA	NA	NA	NA	NA	NA	73	86	70	1.04	1.76	2.98	1.05	1.76	2.97
														2009	18.3	2	6	18.3	National Combine	VIC	NA	NA	198.9	86.5	7	8.6	3.4	5	9.3	8.5	5.3	47.1	NA	NA	84.9	24.4	263	328	328	329	65	65	66	1.1	1.82	3	1.1	1.8	2.97
														1999	18.3	2	6	18.3	National Combine	NSW/ACT	NA	NA	178.6	75.1	3.4	7.2	7.2	6.1	13.3	12.5	5.8	55.5	-33.5	NA	NA	NA	232	293	297	306	61	65	74	1.02	1.7	2.86	NA	NA	NA
														2009	17.5	1	3	17.5	AFL National Academy		NA	NA	189	74.1	6.8	8.5	4.8	7.2	10	9.7	6.3	53.3	NA	-0.0084771	NA	NA	NA	NA	NA	NA	NA	NA	NA	1.21	1.91	3.13	1.26	1.95	3.18
														2014	15.7	3	7	NA	U16 State Combine	VM	NA	NA			NA	NA	NA	NA	NA	NA	NA	NA	NA	NA	NA	NA	233	287	297	301	54	64	68	1.29	2.04	3.34	1.16	1.91	3.16
														2013	20	3	9	20	National Combine	INT - Ireland	NA	NA	190.4	92.2	6.4	7.5	3.3	6.5	8.8	6.8	5.2	44.5	NA	NA	84.1	23.3	251	311	324	325	60	73	74	1.05	1.72	2.89	1.1	1.77	2.95
														2015	18.1	3	9	18.1	National Combine	NSW	NA	NA	199.3	101.2	11.5	8.8	7.5	9.6	13.2	10.4	12.8	73.8	NA	NA	89.6	23.9	256	321	339	324	63	81	66	1.07	1.84	3.29	1.07	1.85	3.17
														2014	18.7	1	2	18.7	State Combine	UNSW-Easts	NA	NA	183.6	79	7.2	6.2	2.6	4.4	4.8	8.4	4	37.6	NA	NA	81.2	24.4	234	286	301	302	52	67	68	1.31	2.08	3.3	1.24	2	3.2
														2000	17.6	1	2	17.6	National Combine	VIC	NA	NA	193	86.1	88	NA	NA	NA	NA	NA	NA	88	-31.5	6	79.6	21	255	311	314	328	56	59	73	1.18	1.93	3.21	NA	NA	NA
														2014	18.6	1	3	18.6	State Combine	Sandringham Dragons	NA	NA	188.8	79.6	5.6	8.4	3.6	10	12	8.8	6.7	55.1	NA	NA	81.7	22	247	304	308	317	57	61	70	1.17	1.93	3.16	1.22	1.95	3.2
														2015	21.6	3	7	NA	WA Pre-Season Combine	Claremont	NA	NA	176	74.7	NA	NA	NA	NA	NA	NA	NA	NA	NA	NA	NA	NA	NA	NA	NA	NA	47	70	72	NA	NA	NA	NA	NA	NA
														1999	17.5	2	4	17.5	National Combine	VIC	NA	NA	185.5	79.3	4	8	7.6	5.3	9.8	11.5	5.5	51.7	-41	NA	NA	NA	240	304	315	310	64	75	70	1.07	1.76	2.97	NA	NA	NA
														1999	17.6	1	2	17.6	National Combine	SA	NA	NA	192.8	87.1	3.1	5.9	7.2	5.2	6.3	7.8	4.7	40.2	-29.5	NA	NA	NA	252	308	324	313	56	72	61	1.15	1.87	3.09	NA	NA	NA
														2014	19.3	2	6	19.4	State Combine	Calder Cannons	NA	NA	195.4	89.8	5	7.2	2.4	5	8.8	5.4	4.8	38.6	NA	NA	85.4	23.3	252	320	338	312	68	86	60	1.08	1.84	3.06	1.1	1.85	3.09
														2014	17.9	4	11	17.9	National Combine	WA	NA	NA	200.3	90.2	9.7	8.6	6	8.4	11.3	14.4	7.8	66.2	NA	NA	85.1	21.8	259	312	331	325	53	72	66	1.18	1.9	3.14	1.16	1.88	3.1
														2015	17.5	3	8	17.5	SA Pre-Season Combine	WAFC	NA	NA	190.5	88.3	NA	NA	NA	NA	NA	NA	NA	56.2	NA	NA	NA	NA	NA	NA	NA	NA	74	93	94	NA	NA	NA	NA	NA	NA
														2011	23.4	2	5	23.4	State Combine	SA	NA	NA	168.5	70.2	10.1	12.6	3.6	8.5	14.8	9.9	4.3	63.8	NA	NA	80.5	21.1	228	294	298	293	66	70	65	1.08	1.79	2.97	1.08	1.77	2.94
														2004	17.7	1	1	17.7	National Combine	WA	NA	NA	195.9	87	5.6	7.4	4.4	6.1	8.6	8.1	6.4	46.6	-7	3	87.7	25.1	263	320	334	334	57	71	71	1.13	1.89	3.14	1.15	1.89	3.12
														1999	17.7	1	1	17.7	National Combine	VIC	NA	NA	202.1	87.7	4	8.6	8.1	6.4	12	8.3	4.4	51.8	-36	NA	NA	NA	268	326	325	338	58	57	70	1.03	1.76	3.03	NA	NA	NA
														2006	18	3	9	18	National Combine	VIC	NA	NA	192.7	81.3	7.1	8	3.6	6	10	8.4	5.7	48.8	-28	7	82.9	22.6	247	305	309	NA	58	62	NA	1.17	1.87	3.03	1.12	1.81	2.98
														2010	15.8	2	4	NA	U16 State Combine	QLD	NA	NA	194	81.8	NA	NA	NA	NA	NA	NA	NA	NA	NA	NA	NA	NA	NA	NA	NA	NA	51	63	NA	1.09	1.87	3.18	NA	NA	NA
														2013	18.3	2	6	18.3	National Combine	VM - Sandringham Dragons	NA	NA	183.7	85.3	9.2	9.8	3.4	4.9	9.6	7.2	6.2	50.3	NA	NA	75.5	22.2	237	299	302	309	62	65	72	1.01	1.69	2.82	1.1	1.79	2.94
														2010	18.6	1	2	NA	State Combine	VIC	NA	NA	193.5	84.8	4.3	7	8.8	5.8	9.1	9.6	5.4	50	NA	NA	81.2	23	252	321	332	339	69	80	87	1.05	1.76	2.98	1.03	1.76	3.02
														2011	17.5	3	8	17.5	VIC Pre-Season Combine	VM - Sandringham Dragons	NA	NA	193	86.6	NA	NA	NA	NA	NA	NA	NA	NA	NA	NA	NA	NA	NA	NA	NA	NA	81	97	101	0.9	1.58	2.78	NA	NA	NA
														2009	18	3	9	18	National Combine	WA	NA	NA	187.4	75.1	5.8	5.6	3	4.2	5.8	7.4	5	36.8	NA	NA	83.1	22.9	256	320	323	331	64	67	75	1.1	1.85	3.12	1.1	1.84	3.11
														2013	23.8	1	1	NA	NEAFL Combine		NA	NA	199	99.1	NA	NA	NA	NA	NA	NA	NA	NA	NA	NA	NA	NA	NA	NA	NA	NA	73	77	87	NA	NA	NA	NA	NA	NA
														2010	18.3	2	6	18.3	National Combine	VIC	NA	NA	182.4	78.2	6.8	8	4.8	7	11.5	8.9	6.4	53.4	NA	NA	79.8	22	237	287	308	294	50	71	57	1.22	1.94	3.11	1.22	1.93	3.11
														2000	20.9	4	11	20.9	National Combine	SA	NA	NA	173	70.8	68.8	NA	NA	NA	NA	NA	NA	68.8	-26.5	11	72	24	231	285	302	303	54	71	72	1.01	1.83	3.09	NA	NA	NA
														2006	17.8	4	12	17.9	State Combine	SA	NA	NA	187.7	85.5	5.6	9.6	3.8	8.2	10.2	9.1	4.6	51.1	NA	NA	81.1	21.5	242	303	320	329	61	78	87	1.06	1.77	2.96	1.14	1.85	3.05
														2015	18.9	4	11	18.9	State Combine	NSW	NA	NA	208.1	102.5	13	13.8	5.2	10.2	17.6	11.5	9	80.3	NA	NA	90.2	24.6	263	325	329	325	62	66	62	1.24	2.05	3.48	1.24	2.08	3.37
														2015	21.7	1	1	21.7	State Combine	VFL	NA	NA	178.2	69.2	8	7.9	3.8	6.6	14.4	12.6	7.6	60.9	NA	NA	76.7	21.2	226	284	292	290	55	63	61	1.14	1.84	3.02	NA	NA	NA
														2015	17.6	2	5	17.6	AFL National Academy	Level 2	NA	NA		74.9	4.8	6.6	3.2	4.6	6.4	7	5.6	38.2	NA	NA	NA	NA	232	320	316	313	88	84	81	1.1	1.78	2.94	1.09	1.77	2.92
														2005	18	3	9	18.1	State Combine	SA	NA	NA	185.9	75.4	7.6	8	3.3	9.9	6.2	8.6	6.8	50.4	NA	NA	78.5	23.4	242	307	316	338	65	74	96	1.14	1.84	3.08	1.15	1.85	3.09
														2001	18.6	1	3	18.6	National Combine	VM - Sandringham Dragons	NA	NA	188.3	77.5	7.8	6.6	3.1	4.5	6.3	8.7	4.8	41.8	-21	19	75	22.8	250	305	315	323	55	65	73	1.11	1.8	3.01	NA	NA	NA
														2013	17.5	3	9	17.5	VIC Pre-Season Combine	VC - Geelong Falcons	NA	NA	191.9	83.6	NA	NA	NA	NA	NA	NA	NA	NA	NA	NA	NA	NA	261	322	320	329	61	68	59	1.12	1.84	3.07	NA	NA	NA
														2015	18.4	2	6	18.4	State Combine	TAS	NA	NA	196.4	89.4	6.2	5.8	3.4	5	6.6	8.3	4	39.3	NA	NA	84.5	22.9	255	318	330	329	62	74	73	1.02	1.73	2.98	1	1.71	2.96
														2006	18.4	2	4	18.4	National Combine	TAS	NA	NA	190.6	84.6	9.9	7.8	3.7	8.1	11.8	13.3	8.8	63.4	-29	6.5	84.7	20.9	250	310	332	327	60	82	77	1.18	1.93	3.11	1.14	1.87	3.04
														2007	18.6	1	3	18.6	National Combine	WA	NA	NA	174	76.7	9.5	10.3	5.7	9.1	14.2	10.8	7.2	66.8	NA	NA	75	23.3	225	286	297	297	61	72	72	1.15	1.91	3.13	1.13	1.87	3.08
														2013	19.7	1	1	19.7	National Combine	WA - Swan Districts	NA	NA	181.4	73.5	6.2	11.8	3.4	5.4	14.9	7.1	4.3	53.1	NA	NA	76.6	19.2	239	298	317	308	59	78	69	1.21	1.91	3.08	1.18	1.88	3.05
														2014	18.1	3	8	18.1	National Combine	WA	NA	NA	180.1	68.7	4	7.6	3	7.1	10.8	4.6	3.4	40.5	NA	NA	83.3	22.2	236	312	307	319	76	71	83	1.08	1.77	2.98	1.11	1.82	3.03
														2007	18.2	3	8	NA	State Combine	WA	NA	NA	176.8	64.8	6.2	7.2	3.8	6.2	9.8	6.4	3.8	43.4	NA	NA	76.8	20.2	236	306	325	321	70	89	85	1.05	1.73	2.83	1.08	1.77	2.9
														2004	17.5	1	3	17.6	National Combine	QLD	NA	NA	193.8	74.6	6.7	6.4	4	5	9	8.5	7.4	47	-16	0	83.7	25.1	253	312	322	325	59	69	72	1.07	1.84	3.08	1.08	1.85	3.08
														2004	18.1	3	8	18.1	State Combine	VIC	NA	NA	180	75.1	6.4	7.4	3	4.4	9.2	8	5.8	44.2	NA	NA	75.5	21.4	229	296	309	306	67	80	77	1.15	1.85	3.02	1.14	1.87	3.05
														2004	18.7	1	1	18.7	State Combine	VIC	NA	NA	187.8	94.2	7.2	10.6	3.8	8.9	13.2	10.3	4.7	58.7	NA	NA	79	24.3	247	308	318	321	61	71	74	1.12	1.85	3.08	1.13	1.87	3.15
														2016	17.7	2	6	NA	Vic Pre-Season Combine	Murray	NA	NA	191.7	80	NA	NA	NA	NA	NA	NA	NA	NA	NA	NA	NA	NA	249	305	304	316	56	55	67	NA	NA	NA	NA	NA	NA
														2011	18.9	4	10	18.9	National Combine	WA	NA	NA	198	87.3	5.4	5.7	4	5.2	7.1	6.7	6.2	40.3	NA	NA	84.8	22.8	252	323	320	334	71	68	82	1.15	1.87	3.09	1.13	1.86	3.07
														2006	18.3	2	6	18.3	National Combine	VIC	NA	NA	182.1	77.1	14.6	9	5.4	8.5	17.4	16.4	13.4	84.7	-26	6	83.3	21.9	243	298	NA	320	55	NA	77	1.16	1.88	3.12	1.17	1.93	3.16
														2003	16	4	12	16	AFL National Academy		NA	NA	179	72.3	7.8	10.4	5.2	6.2	7	10.8	7.2	54.6	NA	-0.114579	NA	NA	NA	NA	NA	NA	NA	NA	NA	1.09	1.86	3.13	1.25	1.97	3.24
														1999	17.6	1	3	17.6	National Combine	VIC	NA	NA	180	68.4	3.2	7.8	7.4	5.2	9.8	10	6	49.4	-38	NA	NA	NA	237	289	298	307	52	61	70	1.17	1.91	3.19	NA	NA	NA
														2006	17.5	1	3	17.6	National Combine	SA	NA	NA	187.4	77.6	9.2	8.2	3.8	5.3	9	10.6	6.6	52.7	NA	NA	NA	23	245	NA	317	318	NA	72	73	1.17	1.85	3.13	1.1	1.84	3.04
														2004	17.7	1	1	17.7	National Combine	SA	NA	NA	194.5	93.4	9	10.1	4.3	6.2	10.8	8.9	8.4	57.7	-16	6.5	82.7	23.2	250	323	336	332	73	86	82	1.01	1.73	3	1.03	1.73	2.95
														2004	20.6	1	3	20.6	State Combine	VIC	NA	NA	187	92.1	4.2	11.4	3.2	7	8	8.8	3.4	46	NA	NA	77.5	24.9	244	302	323	312	58	79	68	1.12	1.87	3.09	1.17	1.88	3.11
														2011	25.3	2	5	25.4	State Combine	VIC	NA	NA	184.6	82.6	5.4	9	3.2	11.2	19.6	7.8	3.4	59.6	NA	NA	77.4	23.9	239	295	308	317	56	69	78	1.18	1.9	3.15	1.16	1.89	3.13
														1999	18.2	3	7	18.2	National Combine	VIC	NA	NA	178.7	67.3	3.4	6.9	6.3	4.8	7.7	9.9	4.9	43.9	-36.5	NA	NA	NA	233	297	298	321	64	65	88	1.11	1.82	3.08	NA	NA	NA
														2005	19.1	3	8	19.1	National Combine	NSW/ACT	NA	NA	193.7	81.8	7.6	7.7	4.1	6.2	9.9	10.2	6.6	52.3	-26	7	86.2	23.8	247	309	324	329	62	77	82	1.22	1.95	3.19	1.12	1.85	3.1
														2008	18	4	10	18	National Combine	VIC	NA	NA	189.5	74.1	9.7	7.8	4.8	9.3	14.6	15.4	8	69.6	NA	NA	81.2	21.2	242	300	304	310	58	62	68	1.09	1.81	3.05	1.1	1.8	3.03
														2013	18.4	2	5	18.5	State Combine	SA	NA	NA	195	95.1	7.6	7.6	3.6	9.9	7.3	10	8.6	54.6	NA	NA	85	20.5	NA	309	313	321	NA	NA	NA	1.09	1.84	3.09	1.03	1.78	3.03
														2006	24.1	3	8	24.2	State Combine	SA	NA	NA	192.1	90.3	5.2	8	3.4	6.4	7.2	7.2	5.2	42.6	NA	NA	86.4	24	248	320	NA	341	72	NA	93	1.17	1.9	3.13	1.04	1.73	2.94
														2010	18.1	3	9	18.1	National Combine	TAS	NA	NA	184.5	75.6	8.1	5.9	3.1	7.3	8.2	10.4	10.9	53.9	NA	NA	82.3	23.2	234	301	309	314	67	75	80	1.07	1.8	3.08	1.05	1.8	3.06
														1999	18.4	2	5	18.4	National Combine	WA	NA	NA	191.5	84.7	3.5	7	8.8	6.4	10.5	8.8	4.8	49.8	-32	NA	NA	NA	255	311	327	338	56	72	83	1.13	1.87	3.12	NA	NA	NA
														2015	18.8	1	1	18.8	National Combine	WA	NA	NA	195.5	91.9	6.2	6.8	3.9	6.6	10.3	11	8.5	53.3	NA	NA	88.8	24.2	256	323	334	340	67	78	84	1.12	1.86	3.09	1.13	1.86	3.06
														2012	18.1	3	8	18.1	National Combine	VIC	NA	NA	186.2	70.3	9.4	7.4	3.5	5.4	7.9	10.3	7.6	51.5	NA	NA	83	22.5	246	305	313	320	59	67	74	1.08	1.78	3.01	1.31	2.03	3.24
														2014	20.5	1	3	20.6	National Combine	SA	NA	NA	180.3	78.2	4.6	7	3.5	5.6	9.2	5.4	4.9	40.2	NA	NA	80.4	21.2	231	289	308	308	58	77	77	1.15	1.87	3.13	1.16	1.89	3.18
														2002	17.4	2	5	17.4	National Combine	VC - Gippsland Power	NA	NA	189	81.8	8.4	6.9	3.6	5.6	6.1	6.3	7.6	44.5	-33	14.5	82.3	23	250	309	322	327	59	72	77	1.03	1.74	2.96	NA	NA	NA
														2014	18.1	3	8	18.1	National Combine	Vic C	NA	NA	196.2	94.1	7.2	7	4.2	5.6	7.4	8.8	7.2	47.4	NA	NA	88.2	24.2	255	324	319	331	69	64	76	1.07	1.78	3.02	1.05	1.76	2.98
														2010	16.9	2	4	NA	VIC Pre-Season Combine	VM - Oakleigh Chargers	NA	NA	191.6	76.8	NA	NA	NA	NA	NA	NA	NA	NA	NA	NA	195	22	NA	NA	NA	NA	61	67	90	NA	NA	NA	NA	NA	NA
														2006	19.4	2	5	19.4	State Combine	VIC	NA	NA	191.3	82.4	4.2	6.5	6.8	6	9.3	8.8	7	48.6	NA	NA	82.2	23.9	251	312	326	335	61	75	84	1.06	1.75	2.94	1.08	1.76	2.97
														2006	18.3	3	7	18.3	State Combine	VIC	NA	NA	201	106.2	4.2	10.6	9.2	10.2	20	11.2	8.6	74	NA	NA	86	25	266	323	336	331	57	70	65	1.06	1.83	3.14	1.21	1.96	3.26
														2014	18.2	3	7	18.2	National Combine	Vic M	NA	NA	185.6	80	8	7.4	3.4	6.2	7.1	9.1	5.2	46.4	NA	NA	79.9	20.7	239	297	313	312	58	74	73	1.15	1.84	3.12	1.11	1.79	2.97
														2014	18.3	2	6	18.3	National Combine	SA	NA	NA	182.4	86.3	6	9.2	3.5	8.2	11.8	6.4	5.4	50.5	NA	NA	82.4	21.2	230	302	304	311	72	74	81	1.05	1.77	2.99	1.06	1.77	2.98
														2010	17.7	2	6	17.8	SA Pre-Season Combine	SA - NFC	NA	NA	197.5	89.6	NA	NA	NA	NA	NA	NA	NA	50.3	NA	NA	NA	NA	NA	NA	NA	NA	61	72	83	1.17	1.94	3.24	NA	NA	NA
														2014	18.3	2	6	18.3	National Combine	Vic M	NA	NA	186	83.2	7	7.2	3.7	5.4	7	8.5	5.6	44.4	NA	NA	87.1	24.8	242	313	324	335	71	82	93	1.02	1.7	2.94	1.02	1.71	2.95
														2005	18.5	2	4	18.5	National Combine	VIC	NA	NA	200.3	92.6	8	5.7	3.2	4.9	8.1	9	7.8	46.7	-32	13	84.9	24.1	272	337	326	339	65	54	67	1.06	1.83	3.12	1.07	1.83	3.13
														2015	17	1	2	17	SA Pre-Season Combine	NAFC	NA	NA	181.5	81.5	NA	NA	NA	NA	NA	NA	NA	52.9	NA	NA	NA	NA	NA	NA	NA	NA	62	72	79	NA	NA	NA	NA	NA	NA
														2012	18.3	2	6	18.3	National Combine	VIC	NA	NA	183.2	78.5	8.6	6.5	3.3	6.9	6.3	10.3	8.7	50.6	NA	NA	80.8	22.9	NA	NA	NA	NA	NA	NA	NA	NA	NA	NA	NA	NA	NA
														2001	17.4	2	4	17.4	National Combine	VC - Gippsland Power	NA	NA	185.7	79.8	8.5	7.7	5.5	7.3	10.8	11.7	7.3	58.8	-33	8	80	22.5	246	308	324	330	62	78	84	1.06	1.79	3	NA	NA	NA
														2007	18.2	3	7	18.2	National Combine	VIC	NA	NA	192.4	76.7	6.8	8.7	4.1	5	8.1	8.8	4.9	46.4	NA	NA	85	22.9	246	308	322	323	62	76	77	1.07	1.77	2.99	1.1	1.81	3
														2010	18.1	1	2	18.1	SA Pre-Season Combine	SA - PAFC	NA	NA	174.2	75.3	NA	NA	NA	NA	NA	NA	NA	67.3	NA	NA	NA	NA	NA	NA	NA	NA	56	65	65	1.11	1.9	3.18	NA	NA	NA
														1999	18.6	1	3	18.6	National Combine	TAS	NA	NA	183.3	81.8	5.1	10.4	9.2	7.7	13.4	10	5.3	61.1	-34	NA	NA	NA	243	309	315	311	66	72	68	1.13	1.85	3.03	NA	NA	NA
														2010	18.1	3	8	18.1	National Combine	TAS	NA	NA	177	75.6	8.8	7.8	3.7	9	11.5	10.4	6.4	57.6	NA	NA	74.7	20.8	224	279	294	293	55	70	69	1.05	1.74	2.92	1.18	1.88	3.09
														2011	18	3	9	18	National Combine	VM	NA	NA	180.5	75.6	7.1	6.8	3.8	4.8	7	8.4	5.7	43.6	NA	NA	78.5	21.8	236	298	NA	318	62	NA	82	1.11	1.83	3.07	1.45	2.18	3.42
														2011	17.9	4	10	18	National Combine	VM	NA	NA	176	70.5	8.8	8.2	4	6.5	9.1	10.1	8.5	55.2	NA	NA	76.2	19	235	296	306	306	61	71	71	1.11	1.85	3.15	1.16	1.89	3.17
														2007	18.6	1	2	18.6	National Combine	SA	NA	NA	181.2	92.9	8.1	8.7	3.8	6.8	8.5	8	7.1	51	NA	NA	80.4	22.7	230	301	316	322	71	86	92	1.05	1.8	3.01	1.06	1.79	2.98
														2001	18	4	10	18	National Combine	VC - Gippsland Power	NA	NA	199.8	83.7	5.8	6.5	3	3.6	5.8	11.1	5.3	41.1	-37	9	84	22.6	255	318	321	330	63	66	75	1.03	1.75	3.02	NA	NA	NA
														2012	18.3	2	6	18.3	State Combine	VIC	NA	NA	195.7	76.2	7	10	3.9	8.2	16.4	11	6.4	62.9	NA	NA	89	21	245	314	319	317	69	74	72	1.25	1.98	3.28	1.25	1.97	3.17
														2014	18.1	3	9	18.1	National Combine	SA	NA	NA	175.1	72.9	5.6	9	3.4	4.5	9.4	6.6	5.4	43.9	NA	NA	79	18.8	228	292	302	314	64	74	86	1.19	1.8	3.02	1.13	1.81	3.04
														2015	18.1	3	8	18.1	National Combine	VIC M	NA	NA	177.6	76.6	8.6	8.2	4.2	6.8	8.8	9.2	6.4	52.2	NA	NA	78.3	21.2	224	288	293	304	62	67	78	1.11	1.82	3.02	1.1	1.82	3.01
														2013	20.6	1	2	NA	NEAFL Combine		NA	NA	180.5	74.9	NA	NA	NA	NA	NA	NA	NA	NA	NA	NA	NA	NA	NA	NA	NA	NA	79	87	91	NA	NA	NA	NA	NA	NA
														2013	18.2	3	7	18.2	National Combine	TAS	NA	NA	180.2	83.9	7.7	6.8	4.2	8	11.3	10.6	7.5	56.1	NA	NA	80.5	21.8	231	307	323	320	76	92	89	1.18	1.89	3.06	1.14	1.84	3.01
														2008	16.5	3	9	16.5	AFL National Academy		NA	NA		93.2	9.1	6.7	3.3	8.5	9.6	6.5	5.2	48.9	NA	0.350638	2.5464	3.92445	NA	NA	NA	NA	NA	NA	NA	1.11	1.86	3.11	1.09	1.88	3.12
														2011	18.7	1	1	18.8	National Combine	SA	NA	NA	182.1	81.6	8.7	9.6	6.2	6.4	11.8	7.6	9.2	59.5	NA	NA	76.1	22.9	240	289	303	304	49	63	64	1.15	1.9	3.2	1.16	1.9	3.22
														2007	18	3	9	18	National Combine	TAS	NA	NA	184.6	77.7	9.1	7.6	5	8	10.6	8.9	6.3	55.5	NA	NA	83.4	23.4	237	293	320	320	56	83	83	1.16	1.87	3.09	1.17	1.88	3.09
														2005	20.2	3	8	20.2	State Combine	VIC	NA	NA	190.5	94.7	12.8	16.6	8.2	14.6	22.6	10	11.6	96.4	NA	NA	83.4	22.1	253	306	310	324	53	57	71	1.16	1.9	3.18	1.19	1.91	3.17
														2005	18.7	1	2	18.7	National Combine	TAS	NA	NA	191.6	87.1	14.4	8.6	5.4	6.6	9.6	12.8	6.6	64	-34	4	81.1	22.8	255	310	311	318	55	56	63	1.11	1.85	3.11	1.2	1.95	3.21
														2009	18.2	3	7	18.2	National Combine	VIC	NA	NA	192.5	81.7	6.8	7.9	3.9	5.1	8.5	12.4	8.4	53	NA	NA	83.4	22.3	261	327	318	322	66	57	61	1.09	1.78	2.98	1.04	1.77	2.95
														2007	17.9	2	5	17.9	AFL National Academy		NA	NA			7.9	8.7	3.4	6	8.9	7.9	3.7	46.5	NA	0.546519	-43.7912	-42.8942	NA	NA	NA	NA	NA	NA	NA	1.14	1.87	3.1	1.17	1.88	3.11
														2006	18.1	3	9	18.1	National Combine	QLD	NA	NA	192.2	88.3	9.9	8.1	4.4	6.4	12.5	11.3	7	59.6	-22.5	24.5	85	21.6	NA	NA	329	326	NA	NA	NA	1.17	1.93	3.18	1.2	1.98	3.22
														2010	16.9	2	4	16.9	SA Pre-Season Combine	SA - WWTFC	NA	NA	185.6	73.8	NA	NA	NA	NA	NA	NA	NA	43	NA	NA	NA	NA	NA	NA	NA	NA	NA	NA	NA	NA	NA	NA	NA	NA	NA
														2012	18.5	2	4	18.5	National Combine	SA	NA	NA	201.8	99.8	7	8.1	3.6	6.2	7.6	7.2	5.2	44.9	NA	NA	87.4	25.1	259	319	322	342	60	63	83	1.1	1.84	3.12	1.07	1.82	3.11
														2004	18.3	2	6	18.3	National Combine	SA	NA	NA	191.7	92.2	10	7.2	4.1	6.8	10	13.9	8.3	60.3	-6.5	8	82.1	22.6	256	303	316	328	47	60	72	1.17	1.92	3.19	1.16	1.91	3.19
														1999	17.3	2	5	17.4	National Combine	VIC	NA	NA	181	85	3.6	9	9.6	6.4	10.8	8	8.2	55.6	-38	NA	NA	NA	235	292	309	305	57	74	70	1.09	1.8	3.04	NA	NA	NA
														2006	18.2	3	8	18.2	National Combine	WA	NA	NA	197.1	92.8	11.1	7.8	6.1	8.1	13.6	13.8	9.8	70.3	-33	-1	84.7	22.8	256	317	321	333	61	65	77	1.18	1.9	3.15	1.17	1.91	3.13
														2009	18	4	10	NA	State Combine		NA	NA	190.6	73.7	6.7	6.9	4.2	5.4	9.1	8.9	6.3	47.5	NA	NA	73.8	24.8	251	313	311	329	62	60	78	1.11	1.82	3.04	1.1	1.81	3.03
														2010	18.1	3	8	18.1	National Combine	VIC	NA	NA	186	78.6	4.9	6.9	3.6	5.2	8.1	5.9	5.3	39.9	NA	NA	83	24	242	307	312	325	65	70	83	1.16	1.87	3.03	1.17	1.88	3.03
														2016	17.7	2	6	NA	Vic Pre-Season Combine	Calder	NA	NA	184.4	69.1	NA	NA	NA	NA	NA	NA	NA	NA	NA	NA	NA	NA	234	300	306	305	66	72	71	NA	NA	NA	NA	NA	NA
														2009	17.9	2	6	17.9	AFL National Academy		NA	NA		82.5	9	3.5	11.7	6.3	11.5	6.6	6.1	54.7	NA	-0.122741	-0.415345	1.96692	NA	NA	NA	NA	NA	NA	NA	1.1	1.81	3.15	1.18	1.88	3.18
														1999	18.7	1	1	18.7	National Combine	WA	NA	NA	187	86.4	3.4	7.7	8.6	7.2	9.2	7.1	4.5	47.7	-30	NA	NA	NA	249	308	322	321	59	73	72	1.19	1.89	3.1	NA	NA	NA
														2000	17.5	1	3	17.5	National Combine	WA	NA	NA	188.5	78.4	50.3	NA	NA	NA	NA	NA	NA	50.3	-34.6	9	77.8	22.5	249	300	308	318	51	59	69	1.18	1.95	3.19	NA	NA	NA
														1999	18.4	2	5	18.4	National Combine	QLD	NA	NA	186.2	88.2	4.5	9.1	8.5	7.2	10.7	11.2	10.2	61.4	-43.5	NA	NA	NA	248	314	321	323	66	73	75	1.05	1.77	3	NA	NA	NA
														2000	19.5	2	4	19.5	National Combine	WA	NA	NA	181.3	76	69.9	NA	NA	NA	NA	NA	NA	69.9	-19.5	7	77.2	23	240	294	304	307	54	64	67	1.13	1.86	3.09	NA	NA	NA
														2001	17.4	2	5	17.4	National Combine	QLD	NA	NA	199.9	85	9.8	7	4.1	6.3	8.6	11	5.8	52.6	-38	16	86	18.9	268	319	332	341	51	64	73	1.12	1.88	3.18	NA	NA	NA
														2003	17.7	1	1	17.7	National Combine	WA	NA	NA	198.2	94.7	7.1	8.6	3.8	5.5	8.9	11.9	8.2	54	-37	15	85.9	24.1	260	320	328	323	60	68	63	1.16	1.85	3.04	1.15	1.85	3.04
														2000	18.6	1	3	18.6	National Combine	SA	NA	NA	177.2	86.5	113.6	NA	NA	NA	NA	NA	NA	113.6	-24.5	2.5	72	22.4	232	288	307	303	56	75	71	1.09	1.79	3.03	NA	NA	NA
														2008	18.3	2	6	18.3	National Combine	SA	NA	NA	181	66	9.8	8.2	4.5	5.5	8.3	9.4	6.7	52.4	NA	NA	76.3	20.6	231	289	301	306	58	70	75	1.11	1.87	3.1	1.18	1.89	3.11
														2010	17.5	3	8	NA	VIC Pre-Season Combine	VC - Dandenong Stingrays	NA	NA	181.8	77.1	NA	NA	NA	NA	NA	NA	NA	NA	NA	NA	189	25	NA	NA	NA	NA	60	59	70	1.14	1.91	3.22	NA	NA	NA
														2004	18.2	3	7	18.2	National Combine	QLD	NA	NA	188.6	70.9	6.8	6	3.8	4.3	8.4	8.5	7.5	45.3	-20	6.5	84.3	25.3	251	301	306	314	50	55	63	1.19	1.96	3.27	1.17	1.99	3.29
														2014	18.5	1	3	18.5	National Combine	SA	NA	NA	182.1	68.2	7	7.3	3.1	6.5	8.2	13.2	6.6	51.9	NA	NA	81.5	21.1	231	288	300	304	57	69	73	1.12	1.83	3.07	1.09	1.81	3.07
														2011	18.5	2	4	18.5	National Combine	WA	NA	NA	194.2	79.9	9.3	7.7	4.4	5.6	8.3	9.4	8.1	52.8	NA	NA	85.3	21	258	326	329	342	68	71	84	1.02	1.72	2.93	1.01	1.72	2.92
														2014	18.6	1	3	18.6	National Combine	Qld	NA	NA	198.1	88.5	8.6	9.2	4	6.8	9.6	13	7.4	58.6	NA	NA	87.9	21.9	253	321	340	331	68	87	78	1.19	1.91	3.19	1.19	1.91	3.18
														2010	18.2	3	7	18.2	National Combine	WA	NA	NA	191.5	80.4	7.4	6.2	3.1	7	8.5	12.1	5.9	50.2	NA	NA	85.5	24.5	248	319	327	328	71	79	80	1.19	1.89	3.05	1.02	1.72	2.91
														2004	16.7	1	3	16.7	AFL National Academy		NA	NA	199.2	86.9	8.6	7.6	4.4	9	9.4	10.8	8.6	58.4	NA	-0.424724	NA	NA	NA	NA	NA	NA	NA	NA	NA	1.11	1.86	3.11	1.1	1.86	3.09
														2010	16.8	1	3	16.9	AFL National Academy		NA	NA	185.7	85.8	6	6.9	3.9	5.3	7	8.2	7	44.3	NA	0.726077	1.03306	3.9549	249	316	314	317	67	65	68	1.12	1.82	3.01	1.09	1.79	2.97
														2012	18.2	3	7	18.2	National Combine	VIC	NA	NA	178.9	71.4	11.3	8.3	3.8	7	12.5	8.8	8.7	60.4	NA	NA	79.7	20.7	236	289	298	308	53	62	72	1.11	1.83	3.12	1.13	1.83	3.11
														2000	17.4	2	4	17.4	National Combine	VIC	NA	NA	188.5	92.6	87.9	NA	NA	NA	NA	NA	NA	87.9	-20	21	82.8	24	255	318	309	333	63	54	78	1.18	1.92	3.16	NA	NA	NA
														2012	21.2	3	7	21.2	National Combine	SA	NA	NA	200.6	97.2	8.8	7.4	5.3	5.5	8.4	9.3	5.2	49.9	NA	NA	87.8	22.2	256	322	329	339	66	73	83	1.13	1.86	3.13	1.12	1.84	3.09
														2008	17.6	1	2	17.6	National Combine	VIC	NA	NA	181.7	76.7	10	9.8	5.6	6.9	9.6	13	6.6	61.5	NA	NA	77.6	22	236	290	312	309	54	76	73	1.15	1.89	3.12	1.13	1.87	3.08
														2001	18.6	1	3	18.6	National Combine	VM - Oakleigh Chargers	NA	NA	195.7	89.5	10	7.2	3.8	5.8	7.2	16.1	7	57.1	-32	14.5	82	24.7	255	312	326	327	57	71	72	1.03	1.76	3.04	NA	NA	NA
														2006	18.1	3	8	18.1	National Combine	VIC	NA	NA	196.7	90.1	8.5	8.3	4.2	8.2	11.4	10.2	6	56.8	-33.5	6	86.6	24.1	257	311	331	334	54	74	77	1.2	1.95	3.18	1.2	1.91	3.15
														2006	18.2	3	7	18.2	State Combine	VIC	NA	NA	177.5	70.4	3	7.4	7	6.8	13.8	13	6.2	57.2	NA	NA	75.5	23.8	233	290	305	307	57	72	74	1.05	1.77	2.98	1.1	1.8	3
														1999	18.4	2	4	18.4	National Combine	VIC	NA	NA	179.2	67.4	3	5.9	6.2	5.3	6.9	7.5	7.1	41.9	-34	NA	NA	NA	233	293	296	309	60	63	76	1.06	1.75	2.97	NA	NA	NA
														2007	19.1	3	9	NA	State Combine	WA	NA	NA	185.1	85.4	8.2	8.4	3.8	6.8	10.2	13.4	7.9	58.7	NA	NA	68.5	22.1	244	319	328	328	75	84	84	1.16	1.86	3.1	1.12	1.81	3.08
														2014	18.6	1	3	18.6	State Combine	Claremont	NA	NA	179.1	88.1	4.8	6.8	4.2	7.2	8.7	10.6	6.3	48.6	NA	NA	78	22.9	232	294	311	315	62	79	83	1.07	1.77	3	1.09	1.78	3.01
														2015	18.7	1	2	18.7	National Combine	VIC M	NA	NA	181.1	79	6.2	7.6	3.6	5.4	7.4	7.6	4.8	42.6	NA	NA	80.4	19.7	239	303	315	328	61	73	86	1.05	1.8	3.02	1.05	1.78	3
														2010	17.4	4	10	17.4	SA Pre-Season Combine	SA - PAFC	NA	NA	195.3	87.7	NA	NA	NA	NA	NA	NA	NA	67.7	NA	NA	NA	NA	NA	NA	NA	NA	NA	NA	NA	NA	NA	NA	NA	NA	NA
														2012	23	4	10	23	State Combine	VIC	NA	NA	198.4	105.8	7.9	7.9	3.1	7.2	8	13.1	9.2	56.4	NA	NA	89.3	25.7	259	333	329	344	74	70	85	1.03	1.75	3.06	1.04	1.76	3.03
														2013	18	4	10	18	National Combine	VC - Dandenong Stingrays	NA	NA	184.7	76.7	7.5	6.4	5.8	5.4	7.5	11.5	8.7	52.8	NA	NA	79	22.2	240	294	303	319	54	63	79	1.16	1.85	3.08	1.18	1.88	3.1
														2010	18.3	2	6	18.3	National Combine	VIC	NA	NA	187.4	79.8	9.3	8.4	4.5	5.6	11.2	9.3	7.9	56.2	NA	NA	83.5	23	245	310	324	333	65	79	88	1.14	1.82	2.97	1.11	1.75	NA
														2000	18.6	1	2	18.6	National Combine	SA	NA	NA	194.7	82.2	60.1	NA	NA	NA	NA	NA	NA	60.1	-33	17	81.5	23.5	257	309	315	326	52	58	69	1.27	2.02	3.29	NA	NA	NA
														2000	18.4	2	5	18.4	National Combine	VIC	NA	NA	178.1	75.2	63.1	NA	NA	NA	NA	NA	NA	63.1	-21.5	21.5	73	25.2	233	298	305	313	65	72	80	1	1.72	2.93	NA	NA	NA
														2009	17.9	4	11	NA	State Combine		NA	NA	193.9	88.7	4.3	7.1	3.4	6.4	7.8	9.9	7	45.9	NA	NA	69	22.3	250	319	329	325	69	79	75	1.17	1.89	3.09	1.29	2	3.22
														2004	18.4	2	4	18.5	National Combine	SA	NA	NA	195.3	88.3	9	9.4	5	12.3	17.8	11.4	12	76.9	-13.5	3	84.2	22.6	254	313	326	329	59	72	75	1.1	1.89	3.13	1.1	1.88	3.11
														2007	16.6	3	8	16.7	AFL National Academy		NA	NA			5.9	7.2	3.1	5.6	7.5	8.7	5.9	43.9	NA	0.758724	-40.371	-40.0425	NA	NA	NA	NA	NA	NA	NA	1.14	1.85	3.1	1.13	1.84	3.09
														2015	22.3	2	6	22.4	State Combine	VFL	NA	NA	198.7	100.4	5.6	7.4	3	4.4	7.7	10.5	3.7	42.3	NA	NA	90.6	21.1	264	328	341	341	64	77	77	1.06	1.79	3.04	1.08	1.81	3.06
														2012	17.9	4	11	17.9	State Combine	SA	NA	NA	186.7	87.5	9.8	4.4	12.4	10.3	21.7	19.7	7.4	85.7	NA	NA	85.6	21.3	254	313	315	335	59	61	81	1.1	1.71	2.95	1.05	1.77	2.99
														2013	18.7	1	1	18.7	National Combine	VC - Dandenong Stingrays	NA	NA	178	67.4	6.1	6.8	3.5	5.2	6.4	7.8	6.3	42.1	NA	NA	75.6	21.2	230	290	299	297	60	69	67	1.21	1.93	3.13	1.23	1.94	3.12
														2010	18.5	2	4	18.5	National Combine	VIC	NA	NA	184.6	82.7	10.8	8.8	5	6	12.7	13.9	6.4	63.6	NA	NA	84.7	24	239	314	320	327	75	81	88	0.92	1.65	2.78	1.02	1.75	2.88
														2013	18.1	3	8	18.1	National Combine	SA	NA	NA	196	96.4	5.8	8.6	2.9	6.3	6.8	6.3	5.7	42.4	NA	NA	83.4	21.5	259	313	322	325	54	63	66	1.22	1.95	3.22	1.23	1.95	3.26
														2001	18.7	1	1	18.8	National Combine	VM - Northern Knights	NA	NA	175.8	68.4	7.8	8.6	4	4.8	6.9	11.3	6.4	49.8	-26	0	75	21.1	231	288	298	300	57	67	69	1.01	1.73	2.96	NA	NA	NA
														2009	18.2	3	7	18.2	National Combine	TAS	NA	NA	183.2	81.3	7.6	6.7	4.2	4.5	6.4	13.2	6.7	49.3	NA	NA	82.2	22.7	256	314	314	315	58	58	59	1.23	1.97	3.23	1.12	1.83	3.06
														1999	18.3	2	6	18.3	National Combine	WA	NA	NA	180.9	83.6	4.4	13	8.7	7.7	14.7	16.4	9.4	74.3	-31	NA	NA	NA	241	290	306	303	49	65	62	1.12	1.89	3.15	NA	NA	NA
														2006	17.7	3	7	17.7	AFL National Academy		NA	NA		98.5	9.2	7.6	4.8	6.1	9	14.2	8.6	59.5	NA	-0.514503	0.975947	0.849256	NA	NA	NA	NA	NA	NA	NA	NA	NA	3.15	NA	NA	3.14
														2006	17.7	1	2	17.7	National Combine	WA	NA	NA	186.4	73	8.7	6	3.8	4.5	6.2	9	6.8	45	-26.5	10	82.1	22.1	245	304	319	320	59	74	75	1.15	1.87	3.06	1.15	1.87	3.05
														2010	17.9	1	3	18	SA Pre-Season Combine	SA - NAFC	NA	NA	183.8	75.9	NA	NA	NA	NA	NA	NA	NA	47.8	NA	NA	NA	NA	NA	NA	NA	NA	52	70	77	1.13	1.88	3.2	NA	NA	NA
														2015	17.9	1	3	18	SA Pre-Season Combine	WAFC	NA	NA	183.5	69	NA	NA	NA	NA	NA	NA	NA	40.7	NA	NA	NA	NA	NA	NA	NA	NA	81	103	88	NA	NA	NA	NA	NA	NA
														2006	18.2	3	7	18.2	National Combine	VIC	NA	NA	180.7	69.1	5.9	7.5	3.1	5.1	8.9	6.4	5.2	42.1	-23.5	-10.5	79.3	21.2	238	306	310	309	68	72	71	1.14	1.86	3.05	1.12	1.84	3.04
														2012	18.1	3	8	18.2	State Combine	SA	NA	NA	187.4	79.5	12.6	4.1	8.2	6.4	17.2	18.6	16.8	83.9	NA	NA	83.9	23.4	249	302	308	311	53	59	62	1.08	1.82	3.13	1.08	1.81	3.11
														1999	18.3	2	6	18.3	National Combine	VIC	NA	NA	187.9	88.2	4	7.8	9.3	9.3	12.3	9.4	4.9	57	-40	NA	NA	NA	244	311	313	328	67	69	84	1.04	1.76	2.97	NA	NA	NA
														2011	19.4	2	5	19.4	National Combine	VM	NA	NA	191.5	78	11	5.1	4.2	4.4	6	12.4	7.2	50.3	NA	NA	83.2	24.2	251	309	318	321	58	67	70	1.16	1.88	3.13	1.18	1.89	3.13
														2016	17.3	4	10	17.27	SANFL-COE combine	NAFC	NA	NA	184	74.9	NA	NA	NA	NA	NA	NA	NA	43.5	NA	NA	NA	NA	NA	NA	NA	NA	69	84	70	NA	NA	NA	NA	NA	NA
														1999	18.3	2	6	18.3	National Combine	TAS	NA	NA	184.4	85.4	6.5	9.1	11.2	9.2	19.4	8.2	6	69.6	-31	NA	NA	NA	246	305	320	305	59	74	59	1.14	1.89	3.14	NA	NA	NA
														2013	18.8	1	1	18.8	National Combine	INT - New Zealand	NA	NA			NA	NA	NA	NA	NA	NA	NA	NA	NA	NA	NA	NA	NA	NA	NA	NA	NA	NA	NA	1.17	1.86	3.1	1.18	1.86	3.11
														2014	17.7	2	5	17.7	AFL National Academy	Level 2	NA	NA	185.4	82	7.1	6.8	4	6.1	8.3	7.9	6.3	46.5	NA	NA	NA	NA	241	305	323	320	64	82	79	1.07	1.77	3.01	NA	NA	NA
														2010	18	1	2	18	SA Pre-Season Combine	WA	NA	NA	184.9	76	NA	NA	NA	NA	NA	NA	NA	60.6	NA	NA	NA	NA	NA	NA	NA	NA	58	73	69	1.15	1.88	3.13	NA	NA	NA
														2007	17.8	4	12	17.8	National Combine	VIC	NA	NA	195.5	91.5	11.1	8.5	5.8	7.5	14.5	17	9.2	73.6	NA	NA	81.7	25	250	306	325	324	56	75	74	1.22	1.93	3.16	1.18	1.89	3.14
														2016	17.5	3	8	NA	Vic Pre-Season Combine	Geelong	NA	NA	190.8	82.7	NA	NA	NA	NA	NA	NA	NA	NA	NA	NA	NA	NA	249	313	334	328	64	85	79	NA	NA	NA	NA	NA	NA
														2001	18.8	4	12	18.8	National Combine	SA	NA	NA	190.6	80.9	10.4	6.5	4.2	5.5	6.8	9.4	10.6	53.4	-33	-1	83	19.05	253	307	316	330	54	63	77	1.02	1.76	3.04	NA	NA	NA
														2010	18.4	2	5	18.4	National Combine	VIC	NA	NA	188.7	80.3	8.2	7.1	4.2	5.4	7.8	11.1	6.7	50.5	NA	NA	84.5	22.9	240	304	322	326	64	82	86	1.05	1.77	3.03	1.03	1.75	3
														2013	19.3	2	6	19.3	National Combine	VC - North Ballarat Rebels	NA	NA	188.7	76.4	7.9	7.3	3	5.2	7	6.1	4.7	41.2	NA	NA	82.5	20.7	244	315	325	329	71	81	85	1.26	1.95	3.12	1.28	1.99	3.16
														2015	18.6	1	2	18.6	National Combine	SA	NA	NA	188.6	77.1	12.4	7.6	5.1	6.4	9.4	10.2	9.9	61	NA	NA	83.6	20.7	245	308	313	321	63	68	76	1.19	1.93	3.21	1.16	1.81	3.14
														2013	17.1	4	12	17.1	SA Pre-Season Combine	SA - NAFC	NA	NA	185	75.2	NA	NA	NA	NA	NA	NA	NA	42.8	NA	NA	NA	NA	NA	NA	NA	NA	66	64	76	1.15	1.93	3.23	NA	NA	NA
														2008	17.7	3	7	17.7	AFL National Academy		NA	NA		80.1	4.6	6	2.8	3.9	6.2	6.1	4.4	34	NA	1.56673	2.21525	1.68789	NA	NA	NA	NA	NA	NA	NA	1.25	1.93	3.1	1.49	2.2	3.38
														2008	18.2	3	7	18.2	National Combine	VIC	NA	NA	188.2	79.1	4.8	5.7	3.2	3.5	5.4	5.9	4	32.5	NA	NA	83.2	21.7	243	312	314	324	69	71	81	1.08	1.77	2.93	1.08	1.76	2.91
														2010	20.7	1	1	NA	State Combine	VIC	NA	NA	185.5	85	4	8.3	9.1	6.3	8.9	10.9	7.9	55.4	NA	NA	76.7	23.9	238	305	318	313	67	80	75	1.05	1.77	2.95	1.07	1.78	2.96
														2015	19	3	9	19.1	National Combine	TAS	NA	NA	190.1	85.9	7.2	6.8	3	4.2	5.8	6.5	4.4	37.9	NA	NA	83.7	21.8	249	312	329	334	63	80	85	1.13	1.84	3.07	1.13	1.84	3.06
														2010	19.6	1	3	19.6	National Combine	QLD	NA	NA	201.4	86.9	6.9	6.4	4	7.1	10	11.2	8	53.6	NA	NA	92	24.9	264	324	336	335	60	72	71	1.31	2.03	3.31	1.26	1.97	3.26
														2009	18.1	3	9	18.1	National Combine	VIC	NA	NA	175.9	67.1	7.3	6.3	3.8	8.7	13.4	7.2	6.6	53.3	NA	NA	75.6	22.1	243	309	313	309	66	70	66	1.25	1.97	3.13	1.14	1.82	2.96
														2005	17.6	1	3	17.6	National Combine	VIC	NA	NA	183.5	78.8	8.6	7.4	4.9	6.8	10.1	8.2	8.1	54.1	-22.5	19.5	78.9	24.6	252	308	311	319	56	59	67	1.18	1.9	3.12	1.13	1.85	3.07
														2011	18.2	3	7	18.2	National Combine	WA	NA	NA	179	70.7	5.3	5.2	3.2	4.7	5.7	6.7	4.4	35.2	NA	NA	81.5	23.2	233	297	308	309	64	75	76	1.01	1.71	2.88	0.96	1.74	2.92
														2006	17.7	1	1	17.7	State Combine	WA	NA	NA	186	72.4	7.1	9	3.3	6.4	11.9	12.6	6	56.3	NA	NA	82.3	26.7	247	306	321	324	59	74	77	1.07	1.78	3.02	1.19	1.89	3.13
														2007	18.4	2	5	18.4	National Combine	QLD	NA	NA	189.5	85.5	9	7.2	4.2	6.2	11.8	11.3	6.6	56.3	NA	NA	83.5	21.5	238	312	326	320	74	88	82	1.1	1.8	2.98	1.09	1.79	2.96
														2008	18.4	2	5	18.4	National Combine	WA	NA	NA	183.7	68.9	6.4	7	4	5.2	7.1	8.3	5.2	43.2	NA	NA	84.8	22	240	312	324	333	72	84	93	1.18	1.84	3.01	1.17	1.83	3
														2009	18.5	2	4	18.5	National Combine	VIC	NA	NA	200.1	83.2	7	7.5	3.4	5.2	8	11	7	49.1	NA	NA	81.6	22.8	258	328	313	331	70	55	73	1.1	1.88	3.16	1.14	1.9	3.17
														1999	18.3	2	6	18.3	National Combine	VIC	NA	NA	199.1	96.6	3.4	9.3	7.7	6.9	10.2	11	4.5	53	-41	NA	NA	NA	256	321	326	343	65	70	87	1.16	1.88	3.17	NA	NA	NA
														2016	17.9	2	6	17.9	U18 QLD State Combine	Redlands/Mt Gravatt	NA	NA	195.5	84	8.6	9.2	4.8	7.4	9.6	11	9.2	59.8	NA	NA	NA	NA	259	317	321	330	58	62	71	1.32	2.02	3.376	1.34	2.1	3.45
														2015	19.4	2	5	19.4	National Combine	NSW	NA	NA	194	87.1	9.8	8.6	5	6	10.9	13.3	5.4	59	NA	NA	83.9	23.6	248	307	322	333	58	73	84	1.11	1.83	3.09	1.08	1.81	3.05
														2008	16.2	1	1	NA	U16 State Combine	VM	NA	NA	182	73	NA	NA	NA	NA	NA	NA	NA	NA	NA	NA	NA	NA	NA	NA	NA	NA	64	NA	NA	1.08	1.78	3.15	NA	NA	NA
														2016	17.6	2	6	17.6	SANFL-COE combine	Glenelg	NA	NA	185.5	83.4	NA	NA	NA	NA	NA	NA	NA	85	NA	NA	NA	NA	NA	NA	NA	NA	63	70	83	NA	NA	NA	NA	NA	NA
														2007	18.6	1	2	18.6	National Combine	VIC	NA	NA	186.2	73.8	8.5	7.4	4.1	5.2	7.4	7.3	7.4	47.3	NA	NA	76	22.6	235	300	307	310	65	72	75	1.01	1.73	2.91	1.05	1.73	2.92
														2015	18.1	3	9	18.1	National Combine	QLD	NA	NA	202	83.6	5.6	6.4	3	4.8	6.6	7.4	6.6	40.4	NA	NA	86.4	22.9	254	318	338	333	58	78	73	1.06	1.78	2.97	1.09	1.8	2.99
														2014	19.5	1	3	19.5	National Combine	NSW	NA	NA	185.8	75.9	5.2	7.4	3.2	4.6	5.4	5.4	4.2	35.4	NA	NA	79	21.5	238	306	312	315	68	74	77	1.12	1.81	3	1.14	1.83	3.03
														2006	18.3	2	6	18.3	National Combine	TAS	NA	NA	184.4	85.9	4.8	8.1	4.4	5.7	12.4	6.6	6.6	48.6	-26.5	13.5	79.1	22.7	238	299	308	322	61	70	84	1.11	1.85	3.05	1.13	1.86	3.04
														2005	17.8	4	12	17.8	State Combine	VIC	NA	NA	183.9	82.9	8.4	8.6	3.8	6.8	10.6	10.8	10	59	NA	NA	75.4	24	238	295	314	319	57	76	81	1.08	1.83	3.06	1.08	1.82	3.03
														2001	17.3	2	6	17.3	National Combine	VC - Geelong Falcons	NA	NA	184	88.2	12.8	10.3	11.8	30.4	6.9	7.6	NA	79.8	-29	9	80	22.1	244	302	323	322	58	79	78	1.02	1.73	2.95	NA	NA	NA
														2012	17.6	1	2	17.6	National Combine	WA	NA	NA	195	97.4	6.8	7.7	4.1	5.9	7.8	8	6.8	47.1	NA	NA	88	24.8	260	310	323	331	50	63	71	1.09	1.8	3.02	1.08	1.78	3.02
														2006	18.1	3	8	18.1	National Combine	VIC	NA	NA	181.4	67.8	5.4	6.2	3.4	5	6.2	8.2	4.5	38.9	-20	10	78.2	23	236	298	311	320	62	75	84	1.02	1.72	2.91	NA	NA	NA
														2013	18.3	2	5	18.4	National Combine	VC - Murray Bushrangers	NA	NA	188.5	78	6.3	6.4	3.2	5.7	8.4	8.3	6.3	44.6	NA	NA	83	22	245	292	307	302	47	62	57	1.27	1.99	3.27	1.16	1.91	3.17
														2013	23.9	4	10	23.9	National Combine	INT - USA	NA	NA	201.8	106.5	9.7	11.8	3.7	9.9	13.9	9.8	7.3	66.1	NA	NA	90	24	271	336	359	350	65	88	79	1.24	2.03	3.23	1.24	1.95	3.25
														2010	17	1	3	17	SA Pre-Season Combine	SA - SFC	NA	NA	190.3	78.4	NA	NA	NA	NA	NA	NA	NA	58.2	NA	NA	NA	NA	NA	NA	NA	NA	NA	NA	NA	NA	NA	NA	NA	NA	NA
														1999	17.4	2	5	17.4	National Combine	VIC	NA	NA	193.8	81.2	4.2	11.4	6.7	6.2	9	10.5	9.8	57.8	-40.5	NA	NA	NA	252	310	320	329	58	68	77	1.01	1.7	2.92	NA	NA	NA
														2013	18	1	3	18	VIC Pre-Season Combine	VM - Eastern Ranges	NA	NA	174.1	65.1	NA	NA	NA	NA	NA	NA	NA	NA	NA	NA	NA	NA	222	282	292	294	60	72	70	1.18	1.89	3.12	NA	NA	NA
														2007	19	4	10	NA	State Combine	WA	NA	NA	195.8	84	5.7	6.7	3	5.3	8	7.5	4.2	40.4	NA	NA	86.2	25.5	258	318	333	335	60	75	77	0.97	1.7	2.88	1.02	1.74	2.9
														2009	18.7	1	1	18.7	National Combine	VIC	NA	NA	172.2	79.5	7.8	12.3	3.5	7.4	15.3	13.5	8	67.8	NA	NA	75.2	22.8	237	307	295	299	70	58	62	1.07	1.76	2.95	1.05	1.73	2.92
														2005	17.7	1	1	17.7	National Combine	QLD	NA	NA	176.8	70.8	7.6	8.7	4.1	9.5	12.7	7	5.3	54.9	-23.5	-12	77	21.1	237	295	307	312	58	70	75	1.02	1.77	3	1.11	1.82	3.03
														2015	18.1	1	2	18.1	VIC Pre-Season Combine	North Ballarat	NA	NA	185.8	81.9	NA	NA	NA	NA	NA	NA	NA	NA	NA	NA	NA	NA	242	304	311	320	62	69	78	1.17	1.9	3.19	1.14	1.93	3.21
														2010	17.8	4	12	17.8	National Combine	SA	NA	NA	185.6	78.2	10.9	9	4.4	7.2	8.8	10.4	8.5	59.2	NA	NA	83.2	21.2	247	293	299	310	46	52	63	1.22	1.95	3.25	1.16	1.92	3.13
														2011	20.1	3	9	20.1	State Combine	SA	NA	NA	185	77.9	7.8	7.6	3.8	5.4	7.1	9	7.6	48.3	NA	NA	81	22.8	241	298	317	317	57	76	76	1.11	1.98	3.21	1.14	1.85	3.1
														2011	18.1	3	9	18.1	National Combine	VM	NA	NA	186.1	73.1	5.2	6	3.2	4.1	6.8	5.2	5.2	35.7	NA	NA	82	21	248	306	314	327	58	66	79	1.08	1.82	3.08	1.13	1.87	3.11
														2008	17	4	11	17	AFL National Academy		NA	NA	195.3	87.3	16.9	11.4	7.3	12.8	23.2	18.8	14	104.4	NA	-4.17911	NA	NA	258	307	308	320	49	50	62	1.12	1.89	3.25	1.3	2.08	3.46
														2006	18.4	2	5	18.4	National Combine	VIC	NA	NA	180.7	88.5	8	8.1	3.4	4	7	9.9	4.4	44.8	-20	19.5	81.7	22.3	236	293	308	312	57	72	76	1.15	1.86	3.08	1.02	1.76	2.96
														2001	17.7	1	1	17.7	National Combine	VC - Murray Bushrangers	NA	NA	181.8	70.6	5	6	2.6	5.3	6.2	5.6	3.5	34.2	-20	22.5	81	20.6	247	303	323	316	56	76	69	1.02	1.71	2.96	NA	NA	NA
														1999	17.7	1	1	17.7	National Combine	VIC	NA	NA	184.5	73	3.1	8.6	6.4	4.6	9.8	7.1	4.4	44	-30.5	NA	NA	NA	248	309	315	325	61	67	77	1.17	1.87	3.11	NA	NA	NA
														2006	17.6	1	2	17.7	National Combine	VIC	NA	NA	189.4	73.5	6.4	7.2	4.4	6.4	11.8	8	6	50.2	-36	8	79.2	20.9	246	303	307	320	57	61	74	1.1	1.82	3	1.09	1.81	3
														2014	16.8	2	5	16.8	VIC Pre-Season Combine	VM - Oakleigh Chargers	NA	NA	185.5	78.4	NA	NA	NA	NA	NA	NA	NA	NA	NA	NA	NA	NA	239	289	302	310	50	63	71	NA	NA	NA	NA	NA	NA
														2006	18.8	4	12	18.8	State Combine	QLD	NA	NA	180.5	71.8	2.4	4.2	6	4.4	4.8	4.2	3.2	29.2	NA	NA	77	21.8	229	303	313	323	74	84	94	1.08	1.76	2.92	1.12	1.81	2.97
														2014	18.5	1	3	18.5	National Combine	NSW	NA	NA	198.8	90.9	11.8	8	5.6	5.4	11.2	11.2	7.2	60.4	NA	NA	85.1	21.9	253	323	326	329	70	73	76	1.04	1.73	2.94	1.12	1.81	3.01
														2014	18.8	4	12	18.8	National Combine	Vic C	NA	NA	192	85.5	7.3	10	3.6	6.8	10.6	12.4	7.3	58	NA	NA	87.5	23.8	245	NA	NA	NA	NA	NA	NA	1.12	1.84	3.09	1.1	1.83	3.07
														2006	17.9	4	10	18	State Combine	WA	NA	NA	178.4	73.3	8.4	8.1	5.5	7.4	12.9	9.9	7.5	59.7	NA	NA	79.8	23.7	235	291	301	303	56	66	68	1.2	1.92	3.17	1.18	1.89	3.13
														2012	18.4	2	5	18.4	State Combine	WA	NA	NA	195.4	79.7	6.2	7.1	4.1	6.2	8.4	6.9	5.3	44.2	NA	NA	85	24.3	246	315	333	321	69	87	75	1.1	1.79	2.99	1.06	1.76	2.94
														2012	18.3	2	6	18.3	National Combine	VIC	NA	NA	175.3	79.2	7.3	8.7	5.2	9	14.1	13.4	7.9	65.6	NA	NA	76.2	20.6	221	283	295	297	62	74	76	1.16	1.95	3.08	1.65	2.33	3.57
														2006	18.1	3	8	18.1	State Combine	VIC	NA	NA	191.9	92.5	4	6.6	7.8	6	9.4	12	5.4	51.2	NA	NA	80.4	24.2	243	307	308	322	64	65	79	1.05	1.79	3.03	1.11	1.82	3.06
														2005	18.7	1	1	18.7	National Combine	SA	NA	NA	191.9	84.4	6.7	6.8	3.8	5.3	6.7	9.5	7	45.8	-30	5	83.7	24.3	259	322	325	327	63	66	68	1.2	1.94	3.18	1.09	1.81	3.04
														2006	20.5	2	4	20.5	State Combine	SA	NA	NA	181	75.3	5.6	7.7	3.3	6.4	8.8	6.6	5.1	43.5	NA	NA	78.8	24.1	231	299	304	306	68	73	75	1.08	1.8	2.99	1.09	1.8	2.98
														2015	18.6	1	3	18.6	State Combine	VIC C	NA	NA	193.9	90.1	4.8	6.8	3.8	5.6	6.6	6.8	4	38.4	NA	NA	83.6	23.4	251	308	315	321	56	63	69	1.07	1.82	3.11	1.15	1.89	3.18
														2000	16.9	4	11	16.9	National Combine	VIC	NA	NA	179.9	79	56.5	NA	NA	NA	NA	NA	NA	56.5	-21.7	6.5	75.7	21	238	298	311	319	60	73	81	1.04	1.78	3	NA	NA	NA
														2016	20.9	2	4	NA	WA-Colts combine	West Perth	NA	NA	169	60.7	NA	NA	NA	NA	NA	NA	NA	NA	NA	NA	NA	NA	NA	NA	NA	NA	55	64	63	1.1	1.86	3.13	1.04	1.8	3.05
														2008	17.9	4	11	17.9	National Combine	VIC	NA	NA	182.6	83.4	9.8	9.2	4.9	9.5	17.5	13.3	10.1	74.3	NA	NA	82.9	21.4	242	301	307	328	59	65	86	1.1	1.79	3.02	1.06	1.74	2.94
														1999	18.3	2	6	18.3	National Combine	WA	NA	NA	189	82.8	4.5	10.8	8.5	8.3	14.8	11.4	6.9	65.2	-30	NA	NA	NA	250	311	317	323	61	67	73	1.06	1.81	3.04	NA	NA	NA
														2010	16.6	3	7	NA	VIC Pre-Season Combine	VM - Calder Cannons	NA	NA	183.8	84	NA	NA	NA	NA	NA	NA	NA	NA	NA	NA	196	25	NA	NA	NA	NA	71	63	77	1.1	1.82	3	NA	NA	NA
														2012	17.8	4	12	17.8	National Combine	VIC	NA	NA	180.6	78.7	7.5	8.6	4	8.1	15.4	9.3	7.2	60.1	NA	NA	79.7	21.2	231	289	308	298	58	77	67	1.12	1.79	2.99	1.14	1.82	3.02
														2015	22.7	1	2	22.7	State Combine	QLD	NA	NA	200.2	95.5	6.6	8.2	4.8	6	8.3	10.9	6.6	51.4	NA	NA	92.6	22.4	265	324	338	345	59	73	80	1.08	1.82	3.08	1.06	1.8	3.09
														2008	18.3	2	6	18.3	National Combine	VIC	NA	NA	192.5	91.8	10.9	9.6	6.1	5.7	14.4	9.5	8.8	65	NA	NA	83.7	23.2	NA	NA	NA	NA	NA	NA	NA	1.21	1.94	3.19	1.16	1.88	3.11
														2012	20.6	1	3	20.6	National Combine	Ire	NA	NA	195.8	92	8.4	5.9	3.3	8.5	10.5	12.8	9.6	59	NA	NA	86.8	22	254	315	308	332	61	54	78	1.1	1.8	3.01	1.12	1.8	3.06
														2005	18.1	3	9	18.1	State Combine	SA	NA	NA	187.3	95.7	8.4	10.1	3.4	10.4	5.8	9	7.5	54.6	NA	NA	79.8	25.8	242	306	310	314	64.5	68.5	72.5	1.11	1.81	3.04	1.09	1.8	3.04
														2011	20.4	2	5	20.4	State Combine	WA	NA	NA	180.5	84.9	6.4	7.7	3.7	8	10.1	10	5.5	51.4	NA	NA	80.5	24.1	235	313	315	318	78	80	83	0.97	1.66	2.84	0.97	1.65	2.83
														2009	17.2	1	2	17.2	AFL National Academy		NA	NA		88.2	5.5	4.1	10.2	7.1	11.5	6.2	4.5	49.1	NA	0.334315	0.12189	0.590078	NA	NA	NA	NA	NA	NA	NA	1.12	1.85	3.09	1.28	1.99	3.2
														2004	16.8	1	2	16.8	AFL National Academy		NA	NA	194.1	84.8	8.4	9.4	6	7.8	14.4	8.4	7.2	61.6	NA	-0.685899	NA	NA	NA	NA	NA	NA	NA	NA	NA	1.16	1.4	3.12	1.13	1.84	3.08
														2000	18.1	3	8	18.2	National Combine	NSW/ACT	NA	NA	181.7	74.6	60.2	NA	NA	NA	NA	NA	NA	60.2	-20.3	15.5	79	22	243	301	306	323	58	63	80	1.15	1.88	3.14	NA	NA	NA
														2005	17.5	1	3	17.6	National Combine	WA	NA	NA	186.5	77.9	6.2	6.4	3.4	5.6	7.8	8.4	5	42.8	-20	21.5	80.1	23.1	249	317	329	333	68	80	84	1.15	1.85	3.03	1.11	1.81	2.97
														2013	18.2	3	7	18.2	National Combine	VC - Murray Bushrangers	NA	NA	178	76.3	10.3	9.1	2.9	6.9	10.9	6.3	5.4	51.8	NA	NA	77.7	23.3	229	301	313	314	72	84	85	1.15	1.86	3.03	1.07	1.8	2.96
														2012	18.5	1	3	18.5	National Combine	SA	NA	NA	180.6	77.8	7.7	7.9	3.5	5.6	8.9	5.4	5.7	44.7	NA	NA	83.5	24.8	244	305	307	320	61	63	76	1.15	1.84	3.03	1.13	1.83	3.03
														2012	18.4	2	5	18.4	State Combine	VIC	NA	NA	182.5	74.2	6.8	8.4	4.6	6.1	9.2	7.4	4.4	46.9	NA	NA	83	23.4	234	307	311	310	73	77	76	1.09	1.78	2.97	1.09	1.79	2.94
														2005	18.5	2	4	18.5	National Combine	VIC	NA	NA	187.7	80.6	6.1	11.7	3.3	11.9	19.1	5.5	6.8	64.4	-19	12.5	80.4	22.7	252	307	307	315	55	55	63	1.22	2	3.25	1.14	1.88	3.14
														2007	18.5	2	4	18.5	National Combine	WA	NA	NA	178.4	74.5	6.6	8.6	3.5	5.2	10.7	9	5.4	49	NA	NA	78.2	21.3	233	298	314	320	65	81	87	1.07	1.77	2.97	1.04	1.73	2.93
														2010	18.7	1	1	18.7	National Combine	VIC	NA	NA	185.5	82.5	11.1	9.4	5.6	5.8	10.9	11.5	7.2	61.5	NA	NA	82.1	21.5	236	291	320	316	55	84	80	1.29	2.03	3.28	1.25	1.99	3.22
														2006	18.5	2	4	18.5	State Combine	SA	NA	NA	200	100.7	10.2	7.8	4.6	7.4	9.6	15	13	67.6	NA	NA	93.7	24.5	262	323	323	345	61	61	83	1.32	2.11	3.45	1.1	1.9	3.23
														2012	18	4	10	18	National Combine	VIC	NA	NA	194.4	83.4	8.8	6.3	3.3	5.6	9.7	10.1	9.8	53.6	NA	NA	88.4	24	254	317	323	338	63	69	84	1.1	1.83	3.08	1.09	1.81	3.04
														2001	18.1	3	8	18.2	National Combine	SA	NA	NA	197.1	105.8	10.6	11.2	5.2	9	16.6	15	13.4	81	-33	15	86	25.2	260	321	343	337	61	83	77	1.09	1.83	3.12	NA	NA	NA
														2006	20.3	2	6	20.3	State Combine	VIC	NA	NA	192.8	87	4.1	6.6	7.4	5.1	10.4	11.9	6	51.5	NA	NA	81.7	23.6	253	317	320	332	64	67	79	1.14	1.86	3.07	NA	NA	NA
														2013	18.4	2	5	18.4	National Combine	WA - East Fremantle	NA	NA	192.4	91.2	5.6	7.7	3	4.5	5.1	7.5	5.2	38.6	NA	NA	86.4	23	250	316	325	330	66	75	80	1.2	1.9	3.13	1.18	1.9	3.11
														2016	17.7	2	5	17.74	SANFL-COE combine	NAFC	NA	NA	172	69.5	NA	NA	NA	NA	NA	NA	NA	60.7	NA	NA	NA	NA	NA	NA	NA	NA	62	78	73	NA	NA	NA	NA	NA	NA
														2010	21.6	1	2	NA	State Combine	VIC	NA	NA	196.8	104	4	9.2	11.3	7.4	13.4	8	5.3	58.6	NA	NA	82.4	23.8	253	324	333	346	71	80	93	1.03	1.73	2.91	1.06	1.76	2.94
														2002	18	4	10	18	National Combine	SA	NA	NA	188.1	84.3	5	6.5	3.2	4.5	6	4.3	3.8	33.3	-27	10.5	78.2	23.7	248	322	334	332	74	86	84	1.06	1.75	2.93	NA	NA	NA
														2006	18.2	3	7	18.3	National Combine	WA	NA	NA	177.2	75.5	9.1	12.5	4.9	7.5	16.3	16.2	6.8	73.3	-25	4.5	79.6	21.9	234	293	304	308	59	70	74	1.08	1.76	2.97	1.14	1.82	3
														2009	20.4	2	5	20.4	National Combine	WA	NA	NA	181.4	68.8	5.4	7.7	3.2	6.6	9	7	4.8	43.7	NA	NA	85.2	22.2	256	325	314	334	69	58	78	1.08	1.79	2.98	1.14	1.82	2.97
														2008	18.6	1	2	18.6	National Combine	WA	NA	NA	179.6	76.6	5.5	9.2	3.8	7.8	12.5	9.4	6	54.2	NA	NA	81.7	23.2	242	298	311	319	56	69	77	1.09	1.84	3.06	1.06	1.77	2.99
														2010	17.9	4	11	NA	State Combine	WA	NA	NA	176.4	67.5	6	9	4	8.4	13.1	10.9	5.4	56.8	NA	NA	81.4	21.2	238	299	309	297	61	71	59	0.99	1.74	2.93	0.99	1.75	2.93
														2000	17.9	4	10	18	National Combine	SA	NA	NA	176.3	72.4	72.6	NA	NA	NA	NA	NA	NA	72.6	-30.5	-2	75.5	21.9	238	297	308	316	59	70	78	1.08	1.83	3.05	NA	NA	NA
														2015	17.9	4	10	17.9	National Combine	VIC C	NA	NA	183.9	75	6.4	9.6	3.8	7	10.8	11.4	5.8	54.8	NA	NA	82.5	21.9	236	304	300	319	66	62	81	1.08	1.78	2.99	1.08	1.77	2.97
														2010	18.6	1	3	18.6	National Combine	VIC	NA	NA	193.7	80.3	5.9	6.1	3.7	5	7.6	6.4	4.6	39.3	NA	NA	83.2	21.5	249	300	314	323	51	65	74	1.24	1.98	3.2	1.25	1.98	3.17
														1999	18.5	2	4	18.5	National Combine	VIC	NA	NA	180.1	77.2	3.6	7.9	9	8.7	14.4	11.1	7.6	62.3	-24	NA	NA	NA	240	302	312	304	62	72	64	1.1	1.8	3.01	NA	NA	NA
														2013	18.2	3	7	18.2	National Combine	WA - South Fremantle	NA	NA	186.7	83.8	7.4	8.1	3.3	5.1	7.5	8.7	5.1	45.2	NA	NA	80.5	22.1	246	300	308	316	54	62	70	1.2	1.93	3.2	1.25	1.98	3.2
														1999	17.9	4	10	17.9	National Combine	WA	NA	NA	178.4	76	3	5.4	7.9	4.3	6.6	6.5	4.8	38.5	-42.5	NA	NA	NA	236	290	306	305	54	70	69	1.13	1.89	3.12	NA	NA	NA
														2002	18.3	2	6	18.3	National Combine	VC - Dandenong Stingrays	NA	NA	196.9	98.2	10	7	3.4	6.8	8	12.5	9.6	57.3	-31	4.5	86.5	26.5	268	317	338	337	49	70	69	1.28	2.02	3.29	NA	NA	NA
														2001	18.2	3	7	18.3	National Combine	VC - Murray Bushrangers	NA	NA	187.5	86.5	9.8	9.6	5.4	9.7	15	11.6	8	69.1	-29	6.5	78	23.5	244	295	310	309	51	66	65	1.07	1.79	3.01	NA	NA	NA
														2010	18.6	1	2	18.6	National Combine	VIC	NA	NA	180.5	77.9	7.2	7.9	3.2	4.8	7.5	7	6.5	44.1	NA	NA	82	22.6	238	300	320	296	62	82	58	1.11	1.82	3	1.2	1.89	3.05
														2008	17.6	1	3	17.6	National Combine	SA	NA	NA	192.8	83.7	6.6	7.2	2.8	4.5	7.4	6.5	5.5	40.5	NA	NA	84.6	21.8	242	308	320	331	66	78	89	1.11	1.83	3.07	1.08	1.83	3.06
														2016	17.8	2	6	NA	Vic Pre-Season Combine	Oakleigh	NA	NA	179.4	73.4	NA	NA	NA	NA	NA	NA	NA	NA	NA	NA	NA	NA	238	304	308	313	66	70	75	NA	NA	NA	NA	NA	NA
														2004	18.6	1	2	18.6	State Combine	VIC	NA	NA	184.7	71.7	6.7	7.7	4.7	4.9	8.3	7.7	7.7	47.7	NA	NA	74.5	19.7	231	292	302	303	61	71	72	1.13	1.85	3.09	1.12	1.84	3.09
														2009	17	2	4	17	AFL National Academy		NA	NA		83	6.9	3.8	8.8	7.6	13.2	6.6	5.9	52.8	NA	0.0323315	1.69624	1.10262	NA	NA	NA	NA	NA	NA	NA	1.12	1.83	3.08	1.14	1.83	3.08
														2003	21.2	3	8	21.2	National Combine	WA	NA	NA	189.2	88.7	7.1	7.3	3.4	5.4	7.5	8.7	5.8	45.2	-27.5	4	76.7	21.3	247	308	315	326	61	68	79	1.11	1.82	3.01	1.1	1.79	2.96
														2003	19.3	2	6	19.3	National Combine	WA	NA	NA	195.9	80.8	7.2	6.1	3.1	5.1	11.3	8.6	7.4	48.8	-29	9.5	80	22	267	318	323	343	51	56	76	1.06	1.73	2.97	1.1	1.78	3.01
														2004	20.7	1	2	20.7	State Combine	WA	NA	NA	181.5	78.6	5.1	6.1	3.4	4.3	7.8	6.3	5.4	38.4	NA	NA	82.7	21.3	242	308	318	318	66	76	76	1.08	1.8	2.98	1.09	1.79	2.95
														2016	17.5	3	9	NA	Vic Pre-Season Combine	North Ballarat	NA	NA	176.6	76.1	NA	NA	NA	NA	NA	NA	NA	NA	NA	NA	NA	NA	232	300	311	308	68	79	76	NA	NA	NA	NA	NA	NA
														2008	18.3	2	6	18.3	National Combine	VIC	NA	NA	189.4	85.7	6.2	8.4	5	6.2	12.1	10.7	7	55.6	NA	NA	84.7	25.7	248	311	328	338	63	80	90	1.12	1.82	3.07	1.12	1.81	3.03
														2008	17.6	1	2	17.6	National Combine	TAS	NA	NA	195.2	85.6	9.6	8.8	4.5	6.8	11.4	11.2	7.8	60.1	NA	NA	85.3	24.1	255	307	316	335	52	61	80	1.24	1.98	3.23	1.13	1.86	3.12
														2011	24	4	10	24	State Combine	VIC	NA	NA	185.5	77.5	9.5	7.6	5.4	7	12.1	11	9	61.6	NA	NA	79.6	22	244	301	309	305	57	65	61	1.26	1.98	3.18	1.27	1.97	3.19
														2005	17.7	1	1	17.7	National Combine	VIC	NA	NA	178.7	84.5	8	9.2	4.2	8	11.3	11.4	7.8	59.9	-22.5	8	78.4	22.5	237	288	NA	NA	51	NA	NA	1.11	1.86	3.13	1.12	1.85	3.12
														2013	18.5	1	3	18.6	National Combine	VC - Dandenong Stingrays	NA	NA	182.9	75.8	6.9	8.1	3.7	5.1	7.3	8.7	7.4	47.2	NA	NA	80.2	21.2	240	293	301	309	53	61	69	1.19	1.89	3.13	1.22	1.96	3.19
														2011	17.7	2	6	17.8	VIC Pre-Season Combine	VM - Oakleigh Chargers	NA	NA	186	78	NA	NA	NA	NA	NA	NA	NA	NA	NA	NA	NA	NA	NA	NA	NA	NA	65	73	87	0.95	1.65	2.85	NA	NA	NA
														2007	18.2	3	7	18.3	National Combine	TAS	NA	NA	179.5	75.9	4.9	9.6	3.9	6.4	9	5.1	5.2	44.1	NA	NA	82.4	22.6	239	302	315	326	63	76	87	1.08	1.78	2.97	1.07	1.8	2.97
														2015	18.2	3	8	18.2	State Combine	QLD	NA	NA	181	79.2	6.6	8	4.1	5.6	8.4	7.4	6.9	47	NA	NA	82.8	22.6	236	297	301	315	61	65	79	1.07	1.78	2.95	1.07	1.78	2.97
														2004	17.9	4	11	17.9	State Combine	SA	NA	NA	191	79.7	9.2	6.8	3.4	8.6	7.4	10.4	8.6	54.4	NA	NA	81.3	23.7	250	313	326	331	63	76	81	1.09	1.85	3.05	1.11	1.81	3.04
														2015	17.1	1	1	17.1	VIC Pre-Season Combine	Western	NA	NA	189.1	77.9	NA	NA	NA	NA	NA	NA	NA	NA	NA	NA	NA	NA	249	302	316	310	53	67	61	1.11	1.9	3.15	1.09	1.84	3.17
														2001	18.5	1	3	18.5	National Combine	VM - Eastern Ranges	NA	NA	183.5	76.7	9.1	8	3.9	5.9	9.3	10	7.3	53.5	-28	13.5	79	22.1	243	304	325	321	61	82	78	1.08	1.78	2.96	NA	NA	NA
														2007	18.2	3	8	18.2	National Combine	VIC	NA	NA	193.1	84.9	6.4	5.6	3.4	4.5	5.8	7.4	5.4	38.5	NA	NA	83.4	24.5	250	316	322	330	66	72	80	1.11	1.84	3.04	1.14	1.85	3.04
														2010	18.4	2	4	18.4	National Combine	VIC	NA	NA	190.8	80.4	7.8	8.8	4.1	9	15.2	11	6.6	62.5	NA	NA	83.1	21	251	299	308	316	48	57	65	1.22	1.95	3.25	1.16	1.92	3.13
														2013	17.7	2	6	17.7	SA Pre-Season Combine	SA - WWTFC	NA	NA	175.5	70.8	NA	NA	NA	NA	NA	NA	NA	48.7	NA	NA	NA	NA	NA	NA	NA	NA	60	80	74	1.05	1.79	3.02	NA	NA	NA
														2011	18.4	2	5	18.4	National Combine	VM	NA	NA	184.8	75.3	7.4	6.9	3.8	5.2	9.1	7.8	5.7	45.9	NA	NA	81	23.2	244	304	314	308	60	70	64	1.11	1.84	3.07	1.08	1.83	3.07
														2009	17.2	1	1	17.3	AFL National Academy		NA	NA		84.1	6.7	3.2	8.1	5.3	6.4	6.3	5	41	NA	0.995414	2.18934	2.10931	NA	NA	NA	NA	NA	NA	NA	1.02	1.77	2.99	1.1	1.83	3.09
														2015	18.6	1	2	18.6	National Combine	QLD	NA	NA	184.6	80.3	10.4	8.7	3.4	5.4	8.2	11.8	5.6	53.5	NA	NA	82.6	24	239	291	306	301	51	66	61	1.14	2.04	3.18	1.17	2.35	3.21
														2005	15.6	2	4	15.7	AFL National Academy		NA	NA	202	83.7	7.7	7.7	4.4	5.6	8	10.3	8.4	52.1	NA	0.0894635	NA	NA	263	321	317	333	58	54	70	1.18	1.91	3.18	1.18	1.91	3.18
														2013	18.7	1	1	18.7	National Combine	VM - Oakleigh Chargers	NA	NA	189.7	86.9	4.3	6.1	2.8	4.8	5.6	5.9	4	33.5	NA	NA	82.1	22.1	250	306	318	311	56	68	61	1.25	1.97	3.2	1.26	1.98	3.21
														2001	17.8	4	12	17.8	National Combine	VM - Calder Cannons	NA	NA	182	74.8	5	7.4	3	4	7.2	9.2	8.3	44.1	-29	8	79	19.8	242	300	303	317	58	61	75	1.01	1.73	2.93	NA	NA	NA
														2011	18.3	2	6	18.3	National Combine	VC	NA	NA	191.5	81.3	5.8	7.2	4	5.6	6.4	8.8	7	44.8	NA	NA	75.8	20.4	239	305	311	312	66	72	73	1.08	1.8	3.04	1.07	1.79	3
														2013	18.6	1	2	18.6	National Combine	VM - Sandringham Dragons	NA	NA	183.7	74.8	5.7	6.3	2.7	3.9	5.3	8.9	5.6	38.4	NA	NA	81.6	23.5	235	300	315	321	65	80	86	1.17	1.84	3.07	1.13	1.86	3.04
														1999	18	4	10	18	National Combine	QLD	NA	NA	167.5	63.1	3.2	5	8.6	5.8	8.8	6.6	3.5	41.5	-27.5	NA	NA	NA	217	280	298	289	63	81	72	1.06	1.75	2.94	NA	NA	NA
														2010	18.2	3	7	NA	State Combine	VIC	NA	NA	180.8	72.1	3	5.5	6.4	4.2	8.3	7.5	5.3	40.2	NA	NA	75.9	23.2	230	292	315	316	62	85	86	1.08	1.79	3.01	1.03	1.75	2.97
														2009	17.9	4	10	17.9	National Combine	VIC	NA	NA	192.2	81.4	5.5	6.7	4.2	4.5	6.9	5.7	5.4	38.9	NA	NA	80	23.3	259	326	337	328	67	78	69	1.14	1.83	3.02	1.14	1.82	3.01
														2012	17.8	1	3	17.9	AFL National Academy		NA	NA	174.5	75.7	6.6	9.1	4.5	5.9	9.7	7.8	5.4	49	NA	0.342477	1.18485	0.64007	223	286	295	293	63	72	70	1.27	1.98	3.2	1.29	2	3.22
														2005	18.1	3	8	18.1	National Combine	WA	NA	NA	195.1	92.3	9.1	8	4.4	8.1	10.6	10.4	8.1	58.7	-28	12	86.8	25	272	325	331	342	53	59	70	1.2	1.96	3.2	1.2	1.94	3.18
														2015	18.5	2	4	18.5	National Combine	NSW	NA	NA	187.4	88.3	4.9	7	3.4	5.2	6.5	6.4	3.8	37.2	NA	NA	82.4	23.1	239	307	322	330	68	83	91	1.17	2.03	3.16	1.21	1.93	3.19
														2013	18.5	1	3	18.5	National Combine	VM - Oakleigh Chargers	NA	NA	174.3	67.5	6.6	7.9	3.9	6.6	10.5	8.5	5.1	49.1	NA	NA	77.5	21.5	227	291	306	298	64	79	71	1.13	1.83	3.04	1.12	1.9	3.09
														2000	18	3	9	18.1	National Combine	VIC	NA	NA	197.2	84	48.3	NA	NA	NA	NA	NA	NA	48.3	-23.5	9	83	25.8	258	307	331	336	49	73	78	1.18	1.89	3.15	NA	NA	NA
														2010	16	1	2	NA	U16 State Combine	WA	NA	NA	178	75	NA	NA	NA	NA	NA	NA	NA	NA	NA	NA	NA	NA	NA	NA	NA	NA	56	67	70	1.08	1.83	3.05	NA	NA	NA
														2015	24	4	10	24	State Combine	SA	NA	NA	193	91.2	4.8	8	3.7	6.7	11	9.2	6	49.4	NA	NA	86.7	23	251	317	330	329	66	79	78	1.08	1.78	3.04	1.11	1.81	3.02
														2003	17.9	4	11	17.9	National Combine	WA	NA	NA	197.9	86.3	4.8	6.2	3.2	4.4	5.8	8.1	6.5	39	-34	1	88.4	24.9	260	312	322	328	52	62	68	1.24	1.99	3.27	1.24	1.97	3.26
														2000	17.4	2	5	17.4	National Combine	WA	NA	NA	175.9	68.1	51.8	NA	NA	NA	NA	NA	NA	51.8	-22.5	7.5	69.4	22.4	231	286	292	302	55	61	71	1.08	1.81	3.02	NA	NA	NA
														2016	17.6	3	7	NA	Vic Pre-Season Combine	Oakleigh	NA	NA	194	93.2	NA	NA	NA	NA	NA	NA	NA	NA	NA	NA	NA	NA	0	NA	NA	NA	NA	NA	NA	NA	NA	NA	NA	NA	NA
														2009	17.9	4	11	NA	State Combine		NA	NA	184.1	79.6	10.3	11	6	9.2	16.6	17.2	10.3	80.6	NA	NA	66.8	21.8	245	295	301	311	50	56	66	1.06	1.82	3.07	1.05	1.82	3.07
														2011	18.4	2	4	18.5	National Combine	VC	NA	NA	188.2	85.8	8	6.4	3.4	4.7	7.3	8.4	7.2	45.4	NA	NA	83.6	21.7	247	306	318	328	59	71	81	1.05	1.75	2.97	1.05	1.75	2.98
														2011	18.5	1	3	18.6	National Combine	WA	NA	NA	190.5	91.5	9	9.5	4.2	9.4	18.9	13.1	9.3	73.4	NA	NA	81.4	20.4	245	306	316	328	61	71	83	1.06	1.77	2.96	1.08	1.78	2.97
														2006	18.7	1	1	18.7	National Combine	QLD	NA	NA	179.3	78.3	4.7	8	3.5	5.8	8.7	5.8	5.5	42	-29	5.5	77.6	24.3	237	291	302	312	54	65	75	1.14	1.85	3.06	1.12	1.8	3.02
														2012	18.5	3	7	18.5	International Combine	INT - Ireland	NA	NA	185.5	81.2	8.2	9.2	4.8	10.2	8.2	8.4	6	55	NA	NA	NA	NA	NA	NA	NA	NA	74	82	80	1.1	1.8	3.02	1.09	1.83	2.99
														2008	15	1	3	15.1	AFL National Academy		NA	NA		82.5	7	9.8	3.9	7.1	10.6	8.1	7.5	54	NA	-0.0656091	1.57234	2.50618	NA	NA	NA	NA	NA	NA	NA	1.41	2.11	3.33	1.19	1.88	3.08
														2013	18	3	9	18	National Combine	VC - Murray Bushrangers	NA	NA	201.5	88	12.3	7.3	4.6	8.7	15.1	11.7	7.8	67.5	NA	NA	86	23.9	264	317	330	336	53	66	72	1.25	1.96	3.22	1.22	1.92	3.18
														2015	18.8	1	1	18.8	National Combine	VIC C	NA	NA	199.9	91.8	8	8.7	4.4	9.9	13.8	13.3	6	64.1	NA	NA	89.8	22	253	324	329	336	70	75	82	1.19	1.94	3.17	1.13	1.85	3.11
														2016	17.5	3	8	NA	Vic Pre-Season Combine	Bendigo	NA	NA	181.3	86.1	NA	NA	NA	NA	NA	NA	NA	NA	NA	NA	NA	NA	244	304	308	313	60	64	69	NA	NA	NA	NA	NA	NA
														2004	18.5	2	4	18.5	National Combine	VIC	NA	NA	192	80.5	10	8.4	5	10.8	13	11	8	66.2	-16	6.5	82.5	21.5	248	299	309	321	51	61	73	1.21	2.01	3.32	1.21	1.99	3.3
														2013	17.8	1	3	17.9	SA Pre-Season Combine	SA - WWTFC	NA	NA	178	71.4	NA	NA	NA	NA	NA	NA	NA	44.6	NA	NA	NA	NA	NA	NA	NA	NA	64	74	72	1.1	1.82	3.08	NA	NA	NA
														2013	18.1	3	8	18.2	National Combine	TAS	NA	NA	193.2	86.6	6.8	6.2	3.3	5.2	6.5	7.3	6	41.3	NA	NA	84	22.3	247	315	332	335	68	85	88	1.19	1.89	3.08	1.23	1.93	3.12
														2013	18.1	3	8	18.2	National Combine	TAS	NA	NA	190.8	79.3	10.9	7.1	3.4	5.5	7.7	8.8	5.5	48.9	NA	NA	82	21.7	240	319	337	323	79	97	83	1.15	1.86	3.06	1.09	1.8	2.97
														2015	23.5	4	10	23.6	International Combine	INT - USA	NA	NA	205.6	108.1	6.5	5.5	1.8	6.5	10	10	7.8	48	NA	NA	NA	NA	266	337	348	349	71	82	83	1.13	1.85	3.1	1.08	1.8	3.03
														2006	18.3	2	6	18.3	National Combine	WA	NA	NA	182.1	61	5.1	6.3	3.1	3.5	5.9	10.3	5.6	39.8	-31.5	6	81.3	22.6	241	306	320	324	65	79	83	1.12	1.84	2.98	1.05	1.78	2.93
														2016	18	1	1	18.05	SANFL-COE combine	Norwood	NA	NA	202	91.4	NA	NA	NA	NA	NA	NA	NA	61.4	NA	NA	NA	NA	NA	NA	NA	NA	63	77	82	NA	NA	NA	NA	NA	NA
														2001	17.6	1	2	17.6	National Combine	VC - Bendigo Pioneers	NA	NA	179.9	74.4	11.9	9.8	5.4	7.4	16	12.8	7.8	71.1	-27	6	78	23	236	290	303	304	54	67	68	1	1.72	2.98	NA	NA	NA
														2005	18.6	1	2	18.6	National Combine	VIC	NA	NA	185.6	82.5	9.2	8	3.8	5.6	7	9.9	6	49.5	-19.5	5	80.4	23.5	255	325	314	327	70	59	72	1	1.68	2.87	1	1.68	2.83
														2007	18.2	3	8	18.2	National Combine	VIC	NA	NA	189.4	79	4.7	7.9	4.2	6.4	8	5.4	5.6	42.2	NA	NA	83.6	22.7	245	308	327	310	63	82	65	1.16	1.89	3.12	1.24	1.95	3.18
														2011	17.8	4	12	17.8	State Combine	SA	NA	NA	175.7	75.8	9.9	8.4	4.5	5.6	8.5	10.8	8	55.7	NA	NA	81.3	21.7	233	294	316	305	61	83	72	1.08	1.8	2.99	1.11	1.8	2.98
														2010	18	4	10	18	National Combine	VIC	NA	NA	181.4	79.2	6.6	7.5	3	5.7	9.3	7.9	9	49	NA	NA	83.8	22.5	237	295	310	306	58	73	69	1.26	1.97	3.18	1.26	1.97	3.2
														2014	17.9	4	10	17.9	National Combine	Vic C	NA	NA	193.3	83.5	6	9.2	3.3	5.8	9.4	9.2	4	46.9	NA	NA	85.2	22.2	253	312	315	328	59	62	75	1.12	1.84	3.07	1.09	1.8	3.05
														2013	21.9	4	11	21.9	State Combine	VIC	NA	NA	177	77	8.4	8.7	4.3	6.4	11.3	8.5	5.5	53.1	NA	NA	76	19.8	221	283	300	296	62	79	75	1.18	1.9	3.12	1.21	1.94	3.18
														2013	17.3	4	11	17.3	VIC Pre-Season Combine	VC - Geelong Falcons	NA	NA	181.2	75.2	NA	NA	NA	NA	NA	NA	NA	NA	NA	NA	NA	NA	235	299	302	313	64	78	67	1.1	1.79	3.06	NA	NA	NA
														2014	18.7	1	2	18.7	National Combine	Vic M	NA	NA	181.4	73.6	4.6	8	3.7	5.1	6.8	5.4	4.8	38.4	NA	NA	79.3	19	231	298	296	305	67	65	74	1.1	1.79	2.96	1.09	1.78	2.92
														2013	19.3	2	6	19.3	National Combine	VM - Sandringham Dragons	NA	NA	190.1	81.5	10.3	9.3	3.4	6.3	9.8	12.9	8.4	60.4	NA	NA	80.6	19.5	243	304	314	315	61	71	72	1.18	1.92	3.12	1.22	1.88	3.06
														2014	17.8	4	12	17.8	National Combine	Vic M	NA	NA	190.1	76.4	5	6.4	3.2	5	7.4	9.4	5.4	41.8	NA	NA	81.6	24.4	248	308	320	331	60	72	83	1.11	1.84	3.1	1.04	1.76	3
														2008	15.7	3	7	NA	U16 State Combine	NSW/ACT	NA	NA	183.5	68.4	NA	NA	NA	NA	NA	NA	NA	NA	NA	NA	NA	NA	NA	NA	NA	NA	NA	68	80	1.13	1.85	3.13	NA	NA	NA
														2016	17.8	2	6	NA	Vic Pre-Season Combine	Oakleigh	NA	NA	197.4	82.3	NA	NA	NA	NA	NA	NA	NA	NA	NA	NA	NA	NA	262	319	329	334	57	67	72	NA	NA	NA	NA	NA	NA
														2014	17.9	2	4	17.9	VIC Pre-Season Combine	VM - Western Jets	NA	NA	188.8	81.1	NA	NA	NA	NA	NA	NA	NA	NA	NA	NA	NA	NA	242	312	323	324	70	81	82	NA	NA	NA	NA	NA	NA
														2010	18	4	10	NA	State Combine	WA	NA	NA	177	72.2	9.4	10	4.8	7.7	11.2	12.4	7.4	62.9	NA	NA	78	24	235	290	309	300	55	74	65	1.05	1.78	2.97	1.07	1.8	2.99
														2002	17.9	4	11	17.9	National Combine	TAS	NA	NA	198.2	90.2	8.8	9.3	4.8	7.1	9.6	11	9.6	60.2	-31	20	84.5	24.6	268	322	334	342	54	66	74	1.2	1.99	3.3	NA	NA	NA
														2016	17.7	2	5	17.7	SANFL-COE combine	NAFC	NA	NA	172	64.5	NA	NA	NA	NA	NA	NA	NA	46.6	NA	NA	NA	NA	NA	NA	NA	NA	63	74	78	NA	NA	NA	NA	NA	NA
														2004	18.1	3	8	18.1	National Combine	WA	NA	NA	183	73.7	7.8	6.9	3	6.3	8.4	7	6.4	45.8	-13.5	18	79.2	21.3	242	296	302	310	54	60	68	1.03	1.83	3.09	1.13	1.86	3.09
														2010	18.5	1	3	NA	State Combine	WA	NA	NA	178.3	73.2	8.5	8.1	4.4	6.2	11.7	11	5.5	55.4	NA	NA	76.1	22.4	224	292	300	308	68	76	84	1.03	1.74	2.96	0.97	1.69	2.94
														2006	18	3	9	18	National Combine	VIC	NA	NA	194.6	91.8	6.6	9.1	4.3	5.7	8.9	9.9	6.1	50.6	-36	9	83.5	22.8	256	309	325	317	53	69	61	1.14	1.88	3.15	1.13	1.87	3.12
														2004	18.7	1	1	18.7	National Combine	TAS	NA	NA	194.9	84.3	8.9	7.2	4.2	8.2	9.5	15.7	9.2	62.9	-13.5	9	85.9	25.2	258	316	320	331	58	62	73	1.09	1.81	3.06	1.14	1.86	3.11
														2011	20.7	1	1	20.8	State Combine	WA	NA	NA	191.5	88	6.2	7.4	4.6	6	9.1	8.7	4.9	46.9	NA	NA	85.2	23.8	249	326	323	346	77	74	97	0.98	1.76	2.94	0.98	1.75	2.92
														2003	18.7	1	1	18.7	National Combine	QLD	NA	NA	179.3	75.1	7	7.9	3.9	6.3	8.2	8.7	6.5	48.5	-21.5	9.5	74.8	22.9	235	293	314	311	58	79	76	1.07	1.78	2.98	1.07	1.78	2.96
														2013	18.9	4	11	18.9	National Combine	SA	NA	NA	183.9	73.1	7.5	7.6	3.3	6.2	9.3	8.7	5.7	48.3	NA	NA	78.6	23.9	240	305	316	320	65	76	80	1.19	1.88	3.05	1.1	1.78	2.96
														2013	18.2	3	7	18.3	National Combine	VM - Northern Knights	NA	NA	189.2	79.7	7.5	6.4	4.3	5.6	8.3	10.4	6.5	49	NA	NA	79	21.2	247	299	312	320	52	65	73	1.23	1.95	3.18	1.31	2.03	3.27
														2015	18.6	1	2	18.6	National Combine	VIC M	NA	NA	182.5	82.8	8.8	10.4	5.6	8.4	14.2	11.2	7.5	66.1	NA	NA	80.1	22.1	236	296	307	308	60	71	72	1.12	1.83	3.08	1.13	1.84	3.04
														1999	18.7	1	2	18.7	National Combine	NSW/ACT	NA	NA	185.7	89.7	4.6	12.8	9.1	6.8	15.7	12.6	7.8	69.4	-41.5	NA	NA	NA	246	308	313	316	62	67	70	1.1	1.83	3.08	NA	NA	NA
														2013	18.4	2	4	18.4	National Combine	VC - Gippsland Power	NA	NA	198.5	92.3	7.6	7.1	3.4	5.6	9.2	5.8	4.5	43.2	NA	NA	85.5	26.2	264	327	336	325	63	72	61	1.04	1.72	2.9	1.2	1.9	3.07
														2010	18.1	3	8	18.1	National Combine	VIC	NA	NA	191.2	83.2	6.4	8.2	3.3	5.1	9.7	9	4.7	46.4	NA	NA	81.6	23	246	305	308	315	59	62	69	NA	NA	NA	NA	NA	NA
														2006	18.3	2	6	18.3	National Combine	WA	NA	NA	203.2	92.9	8.8	8.7	3.6	4.9	7.3	10.4	8.4	52.1	-39.5	8.5	92.6	23.8	266	328	345	348	62	79	82	1.13	1.85	3.06	1.1	1.84	3.04
														2014	18.6	1	3	18.6	National Combine	Vic M	NA	NA	192.9	84	7.5	8	4.2	8.4	8.8	9.4	6.2	52.5	NA	NA	88.5	24	257	NA	NA	NA	NA	NA	NA	1.14	1.88	3.2	1.14	1.88	3.19
														2011	18.3	2	6	18.3	National Combine	VC	NA	NA	198	83.1	7.3	7	4.6	6.2	10.2	8.6	6.2	50.1	NA	NA	84.8	22.8	255	314	321	335	59	66	80	1.05	1.78	3.06	1.07	1.81	3.04
														2004	18.4	2	4	18.4	National Combine	VIC	NA	NA	185.9	87.2	10.1	9	6	7.3	8.8	14.3	8.7	64.2	-18	19	83.2	23.9	239	306	311	313	67	72	74	1.1	1.86	3.12	1.21	1.95	3.21
														2016	17.6	3	7	NA	Vic Pre-Season Combine	Dandenong	NA	NA	179.9	74.1	NA	NA	NA	NA	NA	NA	NA	NA	NA	NA	NA	NA	233	298	301	304	65	68	71	NA	NA	NA	NA	NA	NA
														2010	18.4	2	5	18.4	National Combine	VIC	NA	NA	182.4	77.3	7	6.9	2.6	4.3	6.6	7.9	6.7	42	NA	NA	79.6	23	237	290	302	305	53	65	68	1.29	2.04	3.27	1.26	2.02	3.23
														2008	16.7	1	1	16.8	AFL National Academy		NA	NA	181	83.9	6.8	10.8	3.6	6.2	14.8	7.8	4.2	54.2	NA	-0.0819325	NA	NA	243	307	NA	315	64	NA	72	1.24	1.96	3.23	1.24	1.96	3.2
														2012	18.2	3	8	18.2	State Combine	SA	NA	NA	192.4	79.8	7.1	3.5	6.9	5.4	7.9	7	5.5	43.3	NA	NA	85.4	20.1	258	314	319	326	56	61	68	1.12	1.82	3.03	1.12	1.83	3.05
														2004	17.9	4	10	17.9	National Combine	VIC	NA	NA	191.8	77.2	7.1	6.3	3.4	4.8	6.6	10.1	9	47.3	-9.5	18	83.5	24.6	246	311	336	327	65	90	81	1.04	1.76	3.01	1.12	1.84	3.1
														1999	18.6	1	2	18.6	National Combine	VIC	NA	NA	187.4	93.9	6.7	12.3	9.5	8.9	18.6	12.5	9.9	78.4	-41	NA	NA	NA	250	303	319	311	53	69	61	1	1.73	2.95	NA	NA	NA
														2016	17.7	3	7	NA	Vic Pre-Season Combine	Northern	NA	NA	187.5	79.4	NA	NA	NA	NA	NA	NA	NA	NA	NA	NA	NA	NA	247	298	301	313	51	54	66	NA	NA	NA	NA	NA	NA
														2008	18.2	3	7	18.2	National Combine	VIC	NA	NA	195.1	92.8	8.2	8.3	5.4	14.6	19	13.2	9.6	78.3	NA	NA	84.1	22.1	251	306	320	326	55	69	75	1.28	2.01	3.27	1.24	1.97	3.22
														2010	18	4	10	18	National Combine	WA	NA	NA	190.1	86.1	10.2	9.9	2.8	6.7	9	5.9	4.2	48.7	NA	NA	83.1	21.8	247	309	300	325	62	53	78	0.96	1.69	2.89	1.39	2.07	3.26
														2004	18.7	1	1	18.8	National Combine	VIC	NA	NA	186.9	73.5	6.2	6.3	4.3	7.8	10.2	8.9	5.7	49.4	-17	21	82.1	22.8	240	307	321	322	67	81	82	1.13	1.85	3.08	1.14	1.85	3.07
														2000	17.9	4	11	17.9	National Combine	VIC	NA	NA	190	83.9	55	NA	NA	NA	NA	NA	NA	55	-23.5	17.5	79.6	23.4	258	316	320	340	58	62	82	0.96	1.67	2.82	NA	NA	NA
														2008	16.1	1	2	NA	U16 State Combine	NSW/ACT	NA	NA			NA	NA	NA	NA	NA	NA	NA	NA	NA	NA	NA	NA	NA	NA	NA	NA	NA	67	70	1.14	1.91	3.22	NA	NA	NA
														2012	19	3	9	19.1	State Combine	VIC	NA	NA	180.4	75.2	6.6	7.8	4	6	8.6	11.6	9.2	53.8	NA	NA	79.8	21	228	293	306	306	65	78	78	1.1	1.84	3.09	1.13	1.86	3.09
														2013	23.6	1	3	23.6	National Combine	VIC	NA	NA	181.1	84.8	7.9	10.3	4.2	7.3	11.8	9	7.3	57.8	NA	NA	79.3	23.9	234	289	301	312	55	67	78	1.23	1.99	3.29	1.27	2	3.28
														2013	20.6	1	2	20.7	National Combine	WA - Swan Districts	NA	NA	205.5	95.9	6.8	7.2	2.9	4.8	9.6	12.6	6.6	50.5	NA	NA	90.3	24.6	272	323	338	347	51	66	75	1.08	1.81	3.06	1.24	1.98	3.22
														2007	18.6	1	2	18.6	National Combine	VIC	NA	NA	199.1	84.2	7	6.7	3.2	5.4	8.9	12.1	8.7	52	NA	NA	88.4	23.8	254	324	327	344	70	73	90	1.24	1.98	3.21	1.2	1.93	3.15
														2005	14.5	2	6	14.5	AFL National Academy		NA	NA	190.2	78	5	6.9	3.6	5	6.9	6	3.9	37.3	NA	1.2974	NA	NA	242	303	302	316	61	60	74	1.14	1.88	3.09	1.16	1.9	3.1
														2011	18.3	2	6	18.3	National Combine	WA	NA	NA	191.5	86.4	7	7.2	4.2	5.8	7.1	9.7	8.2	49.2	NA	NA	84.2	23.8	244	310	313	330	66	69	86	1.01	1.72	2.91	1.01	1.7	2.9
														2011	18.3	2	6	18.3	State Combine	VIC	NA	NA	187	86.3	11.6	12	5	8.4	13.8	15.2	10.4	76.4	NA	NA	80.3	22.8	243	298	316	322	55	73	79	1.31	2.05	3.35	1.36	2.07	3.37
														2014	19	4	10	19	State Combine	South Fremantle	NA	NA	202.4	104.4	11.3	9.4	5	7.3	15.4	14.5	7.1	70	NA	NA	89.5	24.9	260	332	323	341	72	63	81	1.15	1.8	3.04	1.26	1.97	3.14
														2003	18.2	3	7	18.3	National Combine	NT	NA	NA	183.2	72.9	6.7	8	3.2	5.8	9.4	11.1	7.8	52	-22	7	75.4	22.4	239	298	321	310	59	82	71	1.2	1.93	3.21	1.2	1.92	3.17
														2000	17.9	4	11	17.9	National Combine	SA	NA	NA	185	91.3	71.1	NA	NA	NA	NA	NA	NA	71.1	-32.5	7	77.2	25.6	243	305	317	330	62	74	87	1.1	1.77	2.97	NA	NA	NA
														2002	18.4	2	5	18.4	National Combine	VM - Calder Cannons	NA	NA	196.1	80.2	6.7	7.4	4	4.6	7	9.8	6.7	46.2	-28	9.5	82.5	24.2	NA	NA	NA	NA	NA	NA	NA	NA	NA	NA	NA	NA	NA
														2009	18.7	1	1	18.7	National Combine	VIC	NA	NA	186.5	73.6	5.6	5.9	3.8	4.9	7.1	6.8	4.8	38.9	NA	NA	81.9	21	256	321	322	326	65	66	70	1.16	1.85	3.02	1.18	1.86	3.04
														2015	18.1	3	8	18.1	State Combine	NT	NA	NA	181.7	70.8	5.8	6.8	3.4	5	6.2	8.8	5	41	NA	NA	81.3	22	240	301	308	310	60	67	69	1.11	1.81	3.07	1.12	1.83	3.09
														2011	17.8	2	5	17.8	VIC Pre-Season Combine	VM - Northern Knights	NA	NA	201.5	95.1	NA	NA	NA	NA	NA	NA	NA	NA	NA	NA	NA	NA	NA	NA	NA	NA	69	92	79	0.93	1.65	2.85	NA	NA	NA
														2014	18.1	3	8	18.1	National Combine	Vic C	NA	NA	174	68.9	7.6	7.7	3.8	8.2	9.4	11	7	54.7	NA	NA	76.6	22.5	221	278	292	294	57	71	73	1.17	1.9	3.15	1.19	1.93	3.17
														2000	17.6	1	3	17.6	National Combine	VIC	NA	NA	188	85.6	74.4	NA	NA	NA	NA	NA	NA	74.4	-37.5	13.5	78.4	24	242	309	321	319	67	79	77	1.11	1.85	3.07	NA	NA	NA
														2000	17.6	1	3	17.6	National Combine	VIC	NA	NA	187.3	84.6	66	NA	NA	NA	NA	NA	NA	66	-24.2	11	76.5	21.3	249	311	331	329	62	82	80	1.12	1.82	3.01	NA	NA	NA
														2005	18.1	3	9	18.1	National Combine	VIC	NA	NA	186.7	88.8	6.5	8.1	4.2	6.9	12	8.1	6.5	52.3	-22	13	79.6	21.9	250	308	318	320	58	68	70	1.12	1.82	3	1.11	1.84	3.02
														2015	18.4	2	5	18.4	National Combine	TAS	NA	NA	173.4	79.9	10	8.9	4.6	5.4	8.8	9.5	5.2	52.4	NA	NA	74.2	22	225	291	295	307	66	70	82	1.4	1.77	2.96	1.07	2.14	2.96
														2005	18.3	2	6	18.3	National Combine	SA	NA	NA	185.3	83.3	8.4	8.2	4.2	5.6	8.7	10.5	5.6	51.2	-17	19.5	76.4	23.6	238	302	306	312	64	68	74	1.19	1.89	3.11	1.11	1.83	3.05
														2005	18.3	2	6	18.3	National Combine	SA	NA	NA	186.6	83.8	7.8	8.1	3.6	6	8.5	10.3	4.4	48.7	-16.5	18.5	77.8	23.9	254	307	321	315	53	67	61	1.02	1.72	2.94	1.01	1.74	2.93
														2009	18.3	2	6	18.3	National Combine	WA	NA	NA	186.9	78.7	6	7.1	3.3	4.2	9.2	7	5.4	42.2	NA	NA	81.3	20.5	249	316	317	327	67	68	78	1.05	1.74	2.94	1.06	1.75	2.93
														2013	21.4	3	7	21.4	International Combine	INT - Ireland	NA	NA	203	107.9	10.4	15.8	6.8	15.2	26.8	13	11.2	99.2	NA	NA	91.2	24.1	268	324	340	334	56	72	66	1.15	1.89	3.15	1.25	1.89	3.25
														2005	18.1	3	9	18.1	National Combine	QLD	NA	NA	192.3	89.7	7.8	8.5	4.4	7.6	13.8	10.6	5.4	58.1	-23	10.5	78.3	22.3	246	311	319	322	65	73	76	1.09	1.78	2.94	1.08	1.78	2.95
														2015	19.1	1	2	19.1	VIC Pre-Season Combine	Calder	NA	NA	185.2	78.1	NA	NA	NA	NA	NA	NA	NA	NA	NA	NA	NA	NA	246	303	324	318	57	78	72	1.28	2.03	3.29	1.15	1.9	3.17
														2010	17.4	3	9	17.4	SA Pre-Season Combine	SA - PAFC	NA	NA	202	74.4	NA	NA	NA	NA	NA	NA	NA	60.9	NA	NA	NA	NA	NA	NA	NA	NA	65	71	72	1.03	1.75	3.02	NA	NA	NA
														2015	18.3	3	7	18.3	State Combine	WA	NA	NA	186.1	74.4	7.7	6	3.8	7	9.4	11.9	6.1	51.9	NA	NA	79.5	25	240	305	327	325	65	87	85	1.02	1.72	2.95	1.04	1.73	2.94
														2011	18.7	1	1	18.8	State Combine	VIC	NA	NA	191	81.8	6.2	7.2	3.2	5.4	11.4	11.8	5.2	50.4	NA	NA	82.7	22.9	248	313	315	324	65	67	76	1.25	1.98	3.27	NA	NA	NA
														2006	18.5	1	3	18.6	State Combine	NSW/ACT	NA	NA	178	64.8	6.6	9	3.4	5.5	8.7	8	5	46.2	NA	NA	77.7	19.5	235	298	320	321	63	85	86	1.14	1.84	2.99	1.02	1.71	2.85
														2001	18.7	1	1	18.7	National Combine	WA	NA	NA	192.8	107	13.2	8.7	5.6	7	10.2	12.4	8.5	65.6	-28	15	84	24	255	319	322	336	64	67	81	1.08	1.79	3	NA	NA	NA
														2008	18	3	9	18.1	National Combine	VIC	NA	NA	191.7	85.2	8.8	7.8	4	6.2	12.2	12.7	9.1	60.8	NA	NA	82.5	24.5	247	310	323	321	63	76	74	1.08	1.82	3.03	1.13	1.84	3.04
														2016	17.8	2	5	NA	Vic Pre-Season Combine	Sandringham	NA	NA	181.5	78.2	NA	NA	NA	NA	NA	NA	NA	NA	NA	NA	NA	NA	233	299	306	302	66	73	69	NA	NA	NA	NA	NA	NA
														2010	18.2	3	7	18.2	National Combine	VIC	NA	NA	183.1	78	7.7	7.4	3.8	5.4	9.2	6.7	5.5	45.7	NA	NA	79.9	23.8	236	294	296	312	58	60	76	1.11	1.79	3.04	1.1	1.83	3.02
														2010	18.3	2	6	18.3	National Combine	NSW/ACT	NA	NA	200.1	81.1	5.5	5.9	3.4	6	7.6	8.8	6.4	43.57	NA	NA	86.3	23.7	257	310	325	330	53	68	73	1.18	1.94	3.17	1.16	1.85	3.13
														2006	18.6	1	2	18.6	State Combine	VIC	NA	NA	184.9	81.9	3	5	7	4.8	6.4	6.8	5.4	38.4	NA	NA	77.8	23.7	237	311	317	320	74	80	83	1.17	1.86	3.03	1.16	1.86	3.03
														2006	18.2	3	7	18.2	National Combine	VIC	NA	NA	181.4	69.2	9.4	6.3	3.8	5.3	9.9	11.1	5.6	51.4	-25	5.5	78.4	22.6	237	292	309	311	55	72	74	1.12	1.86	3.08	1.16	1.88	3.1
														2004	16.4	2	5	16.4	AFL National Academy		NA	NA		87	10.5	8.2	5.8	6.2	8.4	11.4	9.4	59.9	NA	-0.54715	NA	NA	NA	NA	NA	NA	NA	NA	NA	1.12	1.81	2.98	1.11	1.79	2.94
														2016	17.4	3	8	17.44	SANFL-COE combine	Glenelg	NA	NA	185.5	72.6	NA	NA	NA	NA	NA	NA	NA	53.4	NA	NA	NA	NA	NA	NA	NA	NA	61	75	66	NA	NA	NA	NA	NA	NA
														2009	18	3	9	18	National Combine	VIC	NA	NA	188	81.4	6.3	7.6	3.1	6.4	9.3	12.2	8.7	53.6	NA	NA	81.2	23.5	258	317	315	322	59	57	64	1.18	1.91	3.16	1.17	1.89	3.11
														2015	17.9	4	10	18	National Combine	VIC M	NA	NA	174.7	72.1	5.6	7.6	3.5	6.6	7.4	7.6	7.2	45.5	NA	NA	77.6	21.4	223	286	300	314	61	75	89	1.17	1.88	3.12	1.19	1.9	3.15
														2012	18.2	3	8	18.2	National Combine	VIC	NA	NA	188.9	76.2	11.1	6.8	3.9	5.7	8.7	11.2	9.3	56.7	NA	NA	81.4	19.3	243	299	316	306	56	73	63	1.02	1.69	2.95	1.08	1.78	3.06
														2016	18	2	4	NA	NSW/ACT Pre-Season Combine	NSW/ACT U/18	NA	NA	196	89	8	8	4	6	8	8	5	47	NA	NA	NA	NA	NA	NA	NA	NA	87	NA	NA	1.03	1.78	3.04	1.05	1.76	3.04
														2007	18.6	1	3	NA	State Combine	QLD	NA	NA	180.4	73.2	4.1	7.5	8.4	5.5	11.4	10.4	7.8	55.1	NA	NA	78.1	22.2	237	301	312	312	64	75	75	1.23	2	3.28	1.2	2	3.23
														2013	18.7	1	1	18.7	National Combine	VM - Oakleigh Chargers	NA	NA	183.9	77.3	5.5	7.9	3.3	4.7	7.2	7.3	5.4	41.3	NA	NA	78.7	22.7	232	293	304	303	61	72	71	1.2	1.9	3.09	1.2	1.91	3.09
														2005	18.1	3	8	18.2	State Combine	VIC	NA	NA	178.6	80.4	5.6	7.4	3.2	5.1	8.8	8.7	4.6	43.4	NA	NA	80.5	23.6	237	294	305	315	57	68	78	1.19	1.96	3.21	1.18	1.9	3.15
														2010	18.4	2	5	NA	State Combine	NSW/ACT	NA	NA	178	79.3	4.1	9.4	10.2	6.6	9.2	8.9	6.4	54.8	NA	NA	73.1	22.3	231	291	306	304	60	75	73	1.06	1.77	3.01	1.05	1.79	3.02
														2016	18	1	3	NA	Vic Pre-Season Combine	Eastern	NA	NA	193.2	89.2	NA	NA	NA	NA	NA	NA	NA	NA	NA	NA	NA	NA	254	315	315	319	61	61	65	NA	NA	NA	NA	NA	NA
														2013	18.1	3	9	18.1	National Combine	WA - South Fremantle	NA	NA	190.2	77.7	5.5	7.8	3.1	5.5	6.8	6.8	3.8	39.3	NA	NA	81.1	22.6	248	307	314	319	59	66	71	1.15	1.93	3.18	1.12	1.82	3.03
														2002	18.1	3	8	18.1	National Combine	VM - Eastern Ranges	NA	NA	187.1	71.9	6.5	8.2	3.8	5.7	8.6	8.7	7.5	49	-32	6	75.6	23.7	245	296	307	308	51	62	63	1.07	1.81	3.07	NA	NA	NA
														2014	18.2	3	7	18.2	State Combine	Sandringham Dragons	NA	NA	187.3	84.5	13.9	10.9	5	9.6	14.8	16.8	6.6	77.6	NA	NA	84.2	24.4	238	299	299	310	61	61	72	1.09	1.84	3.13	1.1	1.85	3.12
														2012	15.3	4	12	15.4	U16 State Combine	VC	NA	NA	185.7	74	NA	NA	NA	NA	NA	NA	NA	NA	NA	NA	NA	NA	NA	NA	NA	NA	50	67	70	NA	NA	3.37	NA	NA	NA
														2014	22.2	3	7	22.2	State Combine	Williamstown	NA	NA	179.5	81.2	6.6	7.8	3.5	10	17	11.6	6.6	63.1	NA	NA	79.4	19.6	231	290	311	302	59	80	71	1.17	1.95	3.17	1.16	1.91	3.18
														2007	17	2	4	17	AFL National Academy		NA	NA			10.5	9	3.6	7.5	10.2	4.3	5.5	50.6	NA	0.211889	-43.2971	-42.3976	NA	NA	NA	NA	NA	NA	NA	1.23	1.95	3.17	1.43	2.17	3.4
														2004	18.7	1	1	18.7	National Combine	VIC	NA	NA	197.8	95.7	9.6	9.8	4.1	9.2	14.2	10.9	6.4	64.2	-39	-11	84.3	23.8	259	313	329	333	54	70	74	1.17	1.92	3.16	1.18	1.92	3.17
														2009	23.8	4	12	NA	State Combine		NA	NA	182.3	85.8	5.2	10.3	3.4	6.6	6	6.2	6.2	43.9	NA	NA	66.6	24.5	240	298	293	302	58	53	62	1.17	1.9	3.12	1.03	1.78	2.99
														2015	19.4	2	5	19.4	National Combine	SA	NA	NA	187.8	75.6	6.4	6.4	2.4	4.6	6.2	6.6	3.8	36.4	NA	NA	83.3	22.1	245	315	327	331	69	81	85	1.04	1.73	2.95	1.08	1.77	2.96
														2011	19.5	2	4	19.5	National Combine	VM	NA	NA	190.5	77.5	6.2	7.8	4	6.2	8.2	7.4	4.7	44.5	NA	NA	81	21.9	242	309	319	322	67	77	80	1.03	1.71	2.92	1.07	1.75	2.95
														2012	18.7	1	1	18.7	National Combine	WA	NA	NA	189.4	82	10.9	7.8	4	5.7	8.5	10.6	6.6	54.1	NA	NA	81.6	20.7	247	320	315	326	73	68	79	1.09	1.77	2.94	1.08	1.75	2.9
														2013	18	4	10	18	National Combine	WA - East Fremantle	NA	NA	193.2	88.9	7.3	7.1	3.9	4.8	6.5	8.2	6.3	44.1	NA	NA	85.4	22.3	255	325	330	337	70	75	82	0.95	1.63	2.78	0.95	1.65	2.78
														2014	18.8	4	11	18.9	National Combine	Vic C	NA	NA	199.9	90.3	4.9	7.7	3.4	4.6	5.9	8	4.9	39.4	NA	NA	91.8	24.5	259	318	325	337	59	66	78	1.19	1.94	3.29	1.2	1.94	3.25
														2000	18.1	3	8	18.1	National Combine	TAS	NA	NA	197.1	83.3	61.5	NA	NA	NA	NA	NA	NA	61.5	-31.5	-5.5	82.6	23.7	256	314	318	329	58	62	73	1.05	1.78	3	NA	NA	NA
														2016	17.5	4	10	NA	NSW/ACT Pre-Season Combine	NSW/ACT U/18	NA	NA	198	86.2	6	8	4	7	9	7	7	48	NA	NA	NA	NA	NA	NA	NA	NA	NA	NA	NA	1.12	1.89	3.27	1.14	1.91	3.3
														2009	18.3	2	6	18.3	National Combine	VIC	NA	NA	186	87.5	8.9	8	4.9	6.6	10.3	9	5.9	53.6	NA	NA	81.1	22.3	258	316	322	326	58	64	68	1.03	1.72	2.92	1.02	1.7	2.89
														2012	17.7	1	1	17.7	National Combine	WA	NA	NA	186	70.2	5.1	6.2	2.6	4.4	7.4	3.9	3.4	33	NA	NA	84.8	21.2	247	308	319	323	61	72	76	1.06	1.73	2.96	1.16	1.86	3.07
														2012	22	3	9	22.1	State Combine	VIC	NA	NA	178.2	76.8	8.5	10.6	4.8	7.4	13.1	10.9	6.6	61.9	NA	NA	78.7	22.4	231	296	297	307	65	66	76	1.11	1.82	3.04	1.04	1.79	3.03
														2008	18.6	1	2	18.6	National Combine	SA	NA	NA	191.2	99.4	8.1	8.7	3.8	5.7	17	16.5	7.8	67.6	NA	NA	87.1	24.1	255	317	315	330	62	60	75	1.22	1.93	3.18	1.16	1.89	3.11
														2007	20.9	4	11	NA	State Combine	VIC	NA	NA	198	97.7	4.3	9.4	7.6	6.2	9.3	11.7	6.4	54.9	NA	NA	82	23	262	322	345	344	60	83	82	1.11	1.82	3.02	1.09	1.83	3.02
														2011	18.7	1	1	18.7	National Combine	VM	NA	NA	186	77.8	14.6	9.2	5.2	7.8	11.1	11.9	7.1	66.9	NA	NA	79	20.4	246	301	307	306	55	61	60	1.25	1.99	3.26	1.31	2.06	3.33
														2006	16.9	2	5	17	AFL National Academy		NA	NA		71.4	6.3	5.9	4	6	10.3	11.5	8.8	52.8	NA	0.0323315	-0.159018	-0.922412	NA	NA	NA	NA	NA	NA	NA	NA	NA	3.03	NA	NA	3.01
														2009	17.5	1	3	17.6	AFL National Academy		NA	NA	174.5	65.2	5.5	7.6	3.4	5	6.8	6.9	4.6	39.8	NA	1.09335	NA	NA	227	283	292	299	56	65	72	1.12	1.82	3.02	1.1	1.82	3
														1999	17.7	1	1	17.7	National Combine	NSW/ACT	NA	NA	196.6	89.6	4.2	11.5	8.6	7.7	13.9	13.1	8.1	67.1	-41	NA	NA	NA	261	330	324	341	69	63	80	1.11	1.82	3.08	NA	NA	NA
														2015	18.7	1	1	18.8	National Combine	VIC C	NA	NA	185.6	81.9	9	6.8	3.1	5.8	9.6	9.9	6.8	51	NA	NA	85.2	23.2	241	312	328	330	67	83	85	1.16	1.88	3.11	1.1	1.84	3.09
														2000	18.2	3	8	18.2	National Combine	SA	NA	NA	187.3	70.5	44.3	NA	NA	NA	NA	NA	NA	44.3	-21.2	9	78.3	23	248	310	327	323	62	79	75	1.06	1.77	2.96	NA	NA	NA
														2009	17.3	1	1	17.3	AFL National Academy		NA	NA		94.9	8.3	5.7	10	10.8	17.4	8.2	7.4	67.8	NA	-1.19193	0.27388	1.33443	NA	NA	NA	NA	NA	NA	NA	1.09	1.79	2.99	1.23	1.93	3.11
														2012	17.6	2	5	17.6	AFL National Academy		NA	NA	185.1	77.1	6.3	6.3	3.3	5.4	8.4	5.4	5.4	40.5	NA	1.03622	0.960056	2.76532	248	310	318	325	62	70	77	1.06	1.78	3.01	1.09	1.79	3.04
														2014	18	3	9	18	National Combine	Vic M	NA	NA	186.5	87	10	7.5	4.6	8.3	11	10.4	7.4	59.2	NA	NA	84	23.7	240	302	314	311	62	74	71	1.17	1.75	2.98	1.03	1.81	3.01
														2007	18.9	4	11	18.9	National Combine	WA	NA	NA	187.3	79.8	5.7	5.9	3.6	4.8	6.7	7.2	5.3	39.2	NA	NA	77.6	22.1	237	296	301	315	59	64	78	1.19	1.93	3.17	1.09	1.78	3
														2012	18.1	3	8	18.1	National Combine	VIC	NA	NA	203.1	86.5	7.9	7.5	3.2	6.1	7.8	10.2	7.9	50.6	NA	NA	88.2	21.7	263	321	336	342	58	73	79	1.1	1.82	3.1	1.12	1.82	3.08
														2006	23.8	4	12	23.8	State Combine	WA	NA	NA	191.3	98.1	6	9.9	3.6	5.3	11.4	8.5	5.9	50.6	NA	NA	86.3	26.5	247	312	319	327	65	72	80	1.16	1.91	3.17	1.21	1.94	3.21
														2007	17.9	4	11	17.9	National Combine	VIC	NA	NA	188.6	79.6	6.5	7.2	3.9	6.2	8.3	8.6	5.3	46	NA	NA	81.2	23.9	239	296	311	312	57	72	73	1.05	1.8	2.99	1.05	1.74	2.97
														2011	17.9	4	10	18	State Combine	SA	NA	NA	177	79.4	7.8	9.4	4.7	8.2	10	11	5.8	56.9	NA	NA	79.6	21.6	241	311	313	325	70	72	84	1.11	1.81	3.01	1.09	1.81	3
														2001	19.8	4	12	19.8	National Combine	VIC	NA	NA	194.7	95.5	7.3	7.2	3.6	5.1	9.2	9.6	8.5	50.5	-22	18	87	23.9	254	325	347	348	71	93	94	1.07	1.77	3.01	NA	NA	NA
														2016	18.4	4	10	NA	Vic Pre-Season Combine	Dandenong	NA	NA	196.1	86.7	NA	NA	NA	NA	NA	NA	NA	NA	NA	NA	NA	NA	261	325	333	348	64	72	87	NA	NA	NA	NA	NA	NA
														2010	18	1	3	18	SA Pre-Season Combine	SA - GFC	NA	NA	194.3	81.3	NA	NA	NA	NA	NA	NA	NA	61.7	NA	NA	NA	NA	NA	NA	NA	NA	52	68	60	1.07	1.84	3.17	NA	NA	NA
														2014	17.7	2	4	17.7	AFL National Academy	Level 2	NA	NA	193.6	93.8	11.5	6.4	4.8	10.1	12.7	14.4	12.4	72.3	NA	NA	NA	NA	253	302	321	324	49	68	71	1.03	1.78	3.02	1.02	1.77	3.03
														2009	22.8	4	12	NA	State Combine		NA	NA	200.1	96.5	5	8.3	3.5	6.8	10.2	8.6	5	47.4	NA	NA	74.6	23.9	252	334	334	345	82	82	93	1.08	1.78	2.96	1.06	1.76	2.94
														2016	18	1	3	NA	Vic Pre-Season Combine	North Ballarat	NA	NA	185.3	74.3	NA	NA	NA	NA	NA	NA	NA	NA	NA	NA	NA	NA	241	293	302	308	52	61	67	NA	NA	NA	NA	NA	NA
														2003	17.3	2	6	17.3	National Combine	VM - Eastern Ranges	NA	NA	189.7	84	6.3	7	3.5	4.7	7	7.8	7	43.3	-28	14	80.3	24.8	259	309	321	334	50	62	75	1.15	1.85	3.07	1.16	1.85	3.06
														2004	17.7	1	1	17.7	National Combine	VIC	NA	NA	182.3	73	6.6	6.6	3.6	5.6	8.3	8.5	4.6	43.8	-16	4.5	79.2	20.6	239	295	304	323	56	65	84	1.1	1.87	3.1	1.11	1.84	3.06
														1999	18.5	1	3	18.5	National Combine	VIC	NA	NA	183.3	74.9	3.6	10.4	7.2	6.4	9	12.4	8.9	57.9	-42	NA	NA	NA	238	292	300	311	54	62	73	1.13	1.88	3.13	NA	NA	NA
														2005	15.2	3	9	15.2	AFL National Academy		NA	NA	196.7	81.1	6	5.8	2.9	4.5	6.1	6.4	4.6	36.3	NA	1.37901	NA	NA	260	324	319	332	64	59	72	1.23	1.94	3.15	1.28	1.98	3.22
														2011	16.8	1	2	16.8	AFL National Academy		NA	NA	186.8	77.9	6.9	7.6	4.2	5.6	8.1	10.7	7	50.1	NA	0.252698	0.608522	0.608522	NA	NA	NA	NA	NA	NA	NA	1.06	1.74	2.91	NA	NA	NA
														2014	18.5	1	3	18.5	National Combine	Vic C	NA	NA	197.1	93.5	8.6	7.9	4.2	8.2	10	7.1	5.1	51.1	NA	NA	84.8	23.7	251	306	311	321	55	60	70	1.07	1.78	3.03	1.05	1.76	3.01
														2012	18.1	1	1	18.1	SA Pre-Season Combine	SA - WWTFC	NA	NA	179.5	83	NA	NA	NA	NA	NA	NA	NA	NA	NA	NA	NA	NA	NA	NA	NA	NA	62	66	82	NA	NA	NA	NA	NA	NA
														2000	17.3	2	6	17.3	National Combine	WA	NA	NA	196	86.3	54.2	NA	NA	NA	NA	NA	NA	54.2	-35.5	6	82.6	25	257	320	334	334	63	77	77	1.13	1.83	3.07	NA	NA	NA
														2005	18.4	2	5	18.4	State Combine	SA	NA	NA	197.4	88.7	4.9	8	2.5	8.9	5.2	8.5	4.8	42.8	NA	NA	85.8	23	259	333	344	358	74	85	99	1.02	1.74	2.95	1.02	1.74	2.96
														2007	18.6	1	2	18.6	National Combine	VIC	NA	NA	200.2	94.6	7.3	6.4	3.6	5.3	7.7	9	7.1	46.4	NA	NA	87	24.5	264	318	334	330	54	70	66	1.25	2	3.31	1.23	1.97	3.28
														2008	18.4	2	4	18.5	National Combine	VIC	NA	NA	184.5	76	5.6	7.4	4	5.4	6.9	7.6	4.3	41.2	NA	NA	79.8	22.7	242	290	304	314	48	62	72	1.21	1.91	3.11	1.12	1.81	3.02
														2012	18.7	1	1	18.7	State Combine	VIC	NA	NA	181.1	79	5.6	8.4	4.2	7.6	11.2	6	7.2	50.2	NA	NA	81	21.8	233	295	298	307	62	65	74	1.15	1.9	3.16	1.14	1.91	3.16
														2007	18.6	1	2	18.6	National Combine	WA	NA	NA	184	77.8	7.2	8	3.6	5.4	11.8	6.4	6.3	48.7	NA	NA	81.8	21.3	235	296	307	311	61	72	76	1.06	1.77	3.01	1.06	1.76	3
														2001	17.3	2	6	17.3	National Combine	VC - Murray Bushrangers	NA	NA	186.4	86.1	7.4	8.9	3.6	6.2	6	6.9	6.1	45.1	-25	15.5	79	24.2	241	307	319	321	66	78	80	1.04	1.77	2.98	NA	NA	NA
														2014	15.9	2	6	NA	U16 State Combine	VM	NA	NA			NA	NA	NA	NA	NA	NA	NA	NA	NA	NA	NA	NA	236	296	324	314	60	88	78	1.14	1.83	3.11	1.1	1.87	3.08
														2014	18.3	2	6	18.3	National Combine	Vic C	NA	NA	179.9	74.4	7.8	8.2	3.4	6.8	13	12.6	5.2	57	NA	NA	80.3	22	234	299	312	314	65	78	80	1.15	1.81	3.03	1.12	1.86	3.08
														1999	18.4	2	4	18.4	National Combine	NSW/ACT	NA	NA	182.2	77.3	3.3	9.6	8.1	5.8	9.1	12.4	6.6	54.9	-32.5	NA	NA	NA	238	289	300	307	51	62	69	1.07	1.81	3.09	NA	NA	NA
														1999	19	4	10	19	National Combine	WA	NA	NA	180.7	79.1	2.6	5	7.2	7.4	9.7	6.9	4.4	43.2	-22.5	NA	NA	NA	240	299	297	310	59	57	70	1.13	1.84	3.04	NA	NA	NA
														2004	17.6	1	2	17.6	National Combine	QLD	NA	NA	191.4	76.4	5.5	7.3	4	4.3	8.4	7.5	6	43	-16	9	84.6	22.6	251	312	315	330	61	64	79	1.09	1.86	3.12	1.07	1.86	3.1
														2014	19	3	9	19	National Combine	Tas	NA	NA	189.2	71.8	9.8	8	3.6	7.4	9.4	8.8	6	53	NA	NA	82.1	20.8	240	302	314	318	62	74	78	1.04	1.74	2.95	1.05	1.77	2.98
														2001	18.2	3	7	18.2	National Combine	VM - Eastern Ranges	NA	NA	189.1	82.2	9.6	11	3.9	6.8	11.6	9.9	8.1	60.9	-30	15	82	22.1	247	307	309	328	60	62	81	0.95	1.7	2.92	NA	NA	NA
														2010	17.9	1	3	NA	VIC Pre-Season Combine	VC - Dandenong Stingrays	NA	NA	188.9	84	NA	NA	NA	NA	NA	NA	NA	NA	NA	NA	202	24	NA	NA	NA	NA	67	68	87	1.22	1.96	3.21	NA	NA	NA
														2011	17.6	3	7	NA	WA Pre-Season Combine	WA - Perth	NA	NA	197	91	NA	NA	NA	NA	NA	NA	NA	NA	NA	NA	NA	NA	NA	NA	NA	NA	67	81	81	1.13	1.91	3.19	1.22	1.97	3.24
														2002	18.1	3	9	18.1	National Combine	VC - Murray Bushrangers	NA	NA	201.8	100.5	12.9	10.2	4.2	8	12	10.2	10.6	68.1	-28	10	82.9	24	266	324	313	338	58	47	72	1.16	1.9	3.16	NA	NA	NA
														2012	18.5	2	4	18.5	National Combine	WA	NA	NA	192.2	85.2	5.9	6.8	3.4	5.2	7.7	7	8	44	NA	NA	87	23.3	251	309	318	321	58	67	70	1.1	1.81	3.04	1.12	1.81	3.02
														2015	17.8	4	12	17.8	National Combine	VIC C	NA	NA	198.9	95.3	7.2	7.8	4	6	9.2	9	5.6	48.8	NA	NA	86.3	22.2	257	306	331	328	46	71	68	1.21	2.04	3.4	1.07	1.81	3.11
														2015	17.8	4	12	17.8	National Combine	VIC C	NA	NA	200.1	94.5	7.2	7.2	4	6	10	8	5.2	47.6	NA	NA	86.8	22.6	260	316	337	324	50	71	58	1.24	1.97	3.2	1.22	1.87	3.11
														2014	18.5	1	3	18.5	National Combine	IRELAND	NA	NA	184.1	78.8	5	6.6	3.4	5.2	7.2	10.4	3.8	41.6	NA	NA	80.4	22.9	235	304	304	314	69	69	79	1.05	1.75	2.93	1.07	1.76	2.94
														2007	18.3	2	6	18.3	National Combine	VIC	NA	NA	195.3	84.5	7.1	7.2	4.1	5.9	10.1	9.6	5.5	49.5	NA	NA	84	24.3	251	310	331	338	59	80	87	1.07	1.8	3.04	1.06	1.78	3.01
														2011	18.3	2	5	18.4	National Combine	SA	NA	NA	188	76.2	8.6	7.9	4	7.2	12.2	7.7	4.8	52.4	NA	NA	81.2	23.7	246	304	309	320	58	63	74	1.09	1.82	3.1	1.11	1.84	3.12
														2014	18.4	2	5	18.4	National Combine	Vic M	NA	NA	184	78.3	6	6.4	2.7	6.4	9.8	8.8	4.6	44.7	NA	NA	81.7	22.3	238	303	332	314	65	94	76	1.06	1.75	2.94	1.09	1.77	2.99
														2014	18.5	1	3	18.5	National Combine	Vic M	NA	NA	196.9	106.9	9	7.4	3.4	9	11.6	14.2	4.3	58.9	NA	NA	88.6	25.4	259	331	333	343	72	74	84	1.03	1.74	2.92	1.03	1.74	2.89
														2009	17	2	4	17.1	AFL National Academy		NA	NA		76.8	7.5	4.2	8	5.6	7.3	10.2	5.7	48.5	NA	0.383285	-0.316535	2.10093	NA	NA	NA	NA	NA	NA	NA	1	1.63	2.84	1.14	1.78	2.99
														2008	18.1	3	9	18.1	National Combine	VIC	NA	NA	196	94.3	6.8	9.5	3.8	5.8	10	12.8	7	55.7	NA	NA	90.2	26.4	256	330	336	339	74	80	83	1.15	1.85	3.1	1.05	1.77	2.98
														2005	18.6	1	3	18.6	National Combine	VIC	NA	NA	183.9	81.7	7.3	7.2	3.7	6.7	6.1	14	7.7	52.7	-22	9.5	79.6	23.6	251	313	318	323	62	67	72	1.15	1.88	3.13	1.13	1.87	3.12
														1999	17.4	2	5	17.4	National Combine	VIC	NA	NA	194	80.9	4.2	10.8	8.2	6.9	9	11.8	5.4	56.3	-42	NA	NA	NA	259	313	323	333	54	64	74	1.09	1.83	3.15	NA	NA	NA
														2014	18.7	1	1	18.7	State Combine	Sandringham Dragons	NA	NA	198.3	91.8	6.6	9.8	3.9	9.6	13.4	8.2	5.3	56.8	NA	NA	90.2	22.1	253	324	340	337	71	87	84	1.18	1.91	3.12	1.16	1.89	3.11
														2015	16.8	2	5	16.8	VIC Pre-Season Combine	Oakleigh	NA	NA	194.6	90.8	NA	NA	NA	NA	NA	NA	NA	NA	NA	NA	NA	NA	252	317	320	334	65	68	82	1.11	1.85	3.13	1.09	1.83	3.09
														2000	18.5	1	3	18.5	National Combine	SA	NA	NA	185.4	81.8	67.5	NA	NA	NA	NA	NA	NA	67.5	-27.5	4.5	77.7	22.5	242	296	301	313	54	59	71	1.14	1.87	3.12	NA	NA	NA
														2014	18.7	1	1	18.7	National Combine	Vic M	NA	NA	180.2	72.1	5	6.6	3.2	4.8	2.6	5.6	4.4	32.2	NA	NA	80.1	21.6	233	296	311	305	63	78	72	1.15	1.89	3.18	1.15	1.89	3.17
														2000	17.3	2	5	17.4	National Combine	SA	NA	NA	183.8	65.3	44	NA	NA	NA	NA	NA	NA	44	-27.5	18	74.4	21.7	241	307	318	320	66	77	79	1.13	1.82	3.02	NA	NA	NA
														2004	18.3	2	6	18.4	State Combine	SA	NA	NA	184.5	83.8	12	8.6	4.4	7	10.6	16.4	11	70	NA	NA	80.2	23.5	243	303	329	318	60	86	75	1.13	1.86	3.12	1.14	1.86	3.1
														2006	18.6	1	3	18.6	State Combine	WA	NA	NA	183.3	80.4	7.4	6.1	2.9	4.3	8.3	10	9.6	48.6	NA	NA	83	26	243	303	314	320	60	71	77	1.24	2.01	3.31	1.22	1.95	3.27
														2007	16.9	2	4	16.9	AFL National Academy		NA	NA			7.8	9.5	3.3	6.9	11.6	11.1	3.8	54	NA	-0.0656091	-47.562	-45.8818	NA	NA	NA	NA	NA	NA	NA	1.25	1.98	3.2	1.09	1.81	3.03
														2009	18.5	1	3	18.5	National Combine	VIC	NA	NA	174.8	74.8	10.8	9.6	4.3	9.1	14.4	10.2	8.1	66.5	NA	NA	78.2	24.2	242	299	294	305	57	52	63	1.13	1.87	3.14	1.13	1.86	3.11
														2013	21.2	3	7	21.2	State Combine	QLD	NA	NA	183.4	80.4	8.2	8.4	3.5	6.2	10.7	8.1	5.3	50.4	NA	NA	82.4	23.1	233	302	315	316	69	82	83	1.29	2	3.2	1.28	2.01	3.2
														2000	18	4	10	18	National Combine	VIC	NA	NA	186.6	78.9	49	NA	NA	NA	NA	NA	NA	49	-21.7	15	79.1	23	252	312	326	324	60	74	72	1.18	1.9	3.12	NA	NA	NA
														2004	18.3	2	6	18.3	National Combine	VIC	NA	NA	178.7	72.6	6.5	8.6	4	6.4	9.6	10.6	6.6	52.3	-18.5	4.5	76.8	24.4	228	286	306	304	58	78	76	1.07	1.79	3.01	1.05	1.78	3.02
														2013	18.3	2	6	18.3	National Combine	VM - Eastern Ranges	NA	NA	195.2	87.2	10.5	7.5	3.1	5.5	7.8	8.9	7.5	50.8	NA	NA	83.7	24.2	255	316	329	337	61	74	82	1.18	1.89	3.1	1.24	1.95	3.17
														2002	17.5	2	4	17.5	National Combine	NSW/ACT	NA	NA	183.9	69.7	5.6	6.4	3.3	5.4	7.4	5.6	4	37.7	-18	4	74.5	22	236	297	310	319	61	74	83	1.07	1.77	3.01	NA	NA	NA
														2004	18.3	2	6	18.3	National Combine	VIC	NA	NA	199.3	89.1	7.8	7.6	3.9	5.8	8.6	11.5	5.2	50.4	-23	0	88.8	25.8	263	317	324	342	54	61	79	1.22	2	3.29	1.08	1.86	3.15
														2002	18.3	2	6	18.3	National Combine	NSW/ACT	NA	NA	196.5	94.1	6.1	7.6	3.2	6.8	9.2	9.2	4.6	46.7	-23	16	80.5	25	254	325	337	347	71	83	93	1.11	1.81	3.05	NA	NA	NA
														2014	17.3	4	11	17.3	VIC Pre-Season Combine	VC - Geelong Falcons	NA	NA	192.5	84.1	NA	NA	NA	NA	NA	NA	NA	NA	NA	NA	NA	NA	252	315	322	314	63	70	62	NA	NA	NA	NA	NA	NA
														2009	18.1	3	8	18.1	National Combine	VIC	NA	NA	184.9	75.2	4.6	5.2	3.3	4.2	5	5.1	3.5	30.9	NA	NA	76.9	21.4	250	314	315	319	64	65	69	1.09	1.8	3	1.14	1.85	3.06
														2010	17.8	4	12	17.8	National Combine	VIC	NA	NA	187.5	76	5	7.1	3.1	6	8.8	14.1	11	55.1	NA	NA	82.9	20.8	233	294	305	308	61	72	75	1.01	1.73	2.97	0.99	1.72	2.93
														2012	18.3	2	5	18.4	National Combine	VIC	NA	NA	189.3	88.2	5.6	6.8	3.1	5.3	6.1	8.9	4.2	40	NA	NA	85.7	22.2	252	317	322	316	65	70	64	1.07	1.78	3	1.11	1.81	3.03
														2014	18	3	9	18	National Combine	Vic M	NA	NA	187.3	69.1	6.3	5.8	3.6	4.8	6.2	8	4.2	38.9	NA	NA	82.6	21	239	307	321	320	68	82	81	1.05	1.72	2.89	1.03	1.72	2.88
														2015	23.6	1	3	23.6	State Combine	WA	NA	NA	187.9	88.4	5.2	8.2	3.2	4.6	7.2	11	5.2	44.6	NA	NA	80.35	23.5	239	305	317	331	66	78	92	1.2	1.92	3.2	1.4	2.14	3.34
														2012	17.3	3	9	17.3	AFL National Academy		NA	NA	185.9	76.5	6	7.9	4.1	5.6	7.5	9.2	7.1	47.4	NA	0.473064	1.06971	1.06971	244	300	304	303	56	60	59	1.14	1.84	3.09	1.12	1.83	3.07
														2007	18.7	1	1	18.7	National Combine	VIC	NA	NA	181.2	81.5	10.3	12.9	4.3	7.4	13.7	15	6.6	70.2	NA	NA	77.2	24.4	231	295	311	321	64	80	90	1.06	1.79	3.03	1.01	1.75	3
														2013	17.5	4	10	17.5	VIC Pre-Season Combine	VM - Sandringham Dragons	NA	NA	177.5	73	NA	NA	NA	NA	NA	NA	NA	NA	NA	NA	NA	NA	226	287	300	296	61	70	74	1.09	1.8	3	NA	NA	NA
														2002	17.8	4	12	17.8	National Combine	QLD	NA	NA	193.6	91.5	4.8	7.1	3.8	5.4	7.6	8	6.6	43.3	-28	12	80.4	24.3	259	321	337	334	62	78	75	1.07	1.76	2.96	NA	NA	NA
														2011	18.6	1	2	18.6	National Combine	VC	NA	NA	183	71.6	6	7	4.7	5.2	8	8.1	5.8	44.8	NA	NA	79.5	21.1	240	301	312	316	61	72	76	1.07	1.77	2.97	1.07	1.78	2.97
														2004	18.2	3	8	18.2	National Combine	SA	NA	NA	183.2	69.7	7.1	7.8	4.2	5.8	8	8.5	5.8	47.2	-13.5	18	76.9	21.9	234	294	321	308	60	87	74	1.26	1.96	3.15	1.22	1.91	3.09
														2011	17.5	3	7	17.5	AFL National Academy		NA	NA	199.7	96.7	9.3	7.7	4	6.2	10.6	11.7	10.4	59.9	NA	-0.54715	0.612978	0.309864	256	321	335	322	65	79	66	1.18	1.97	3.36	1.25	2.04	3.4
														2003	18.9	4	10	19	National Combine	WA	NA	NA	194.5	93.3	8.6	10.8	4.4	12.3	27.1	14.3	8.7	86.2	-29	17	85.8	24.9	271	319	334	339	48	63	68	1.22	1.93	3.17	1.19	1.91	3.14
														2010	18.6	1	2	18.6	National Combine	VIC	NA	NA	186.4	78.2	6.6	7.8	3.3	6.1	13.8	7.2	6.9	51.7	NA	NA	78.1	21.1	238	299	300	315	61	62	77	1.02	1.75	2.97	1.07	1.77	2.96
														2010	22.7	1	1	NA	State Combine	SA	NA	NA	185.5	70.9	6.9	7.4	3.6	5.3	8.8	9.2	4.9	46.1	NA	NA	82.2	19.3	NA	NA	NA	NA	NA	NA	NA	1.14	1.84	3.06	1.14	1.83	3.05
														2010	17.2	4	12	17.2	SA Pre-Season Combine	SA - PAFC	NA	NA	170.5	75.6	NA	NA	NA	NA	NA	NA	NA	97.3	NA	NA	NA	NA	NA	NA	NA	NA	NA	NA	NA	NA	NA	NA	NA	NA	NA
														2015	18.1	3	9	18.1	National Combine	SA	NA	NA	183.4	77.6	7.5	7.7	3.3	5.8	9.2	8	4.7	46.2	NA	NA	80.3	22.6	239	306	309	326	63	66	83	1.13	2.16	3.06	1.12	1.83	3.03
														2010	18	1	2	NA	VIC Pre-Season Combine	VC - Murray Bushrangers	NA	NA	179.6	72.7	NA	NA	NA	NA	NA	NA	NA	NA	NA	NA	185	23	NA	NA	NA	NA	72	78	86	NA	NA	NA	NA	NA	NA
														2007	20.9	4	10	NA	State Combine	WA	NA	NA	185.8	78.8	4.3	7.7	3	7	11	7	4.6	44.6	NA	NA	82	20.4	252	322	332	333	70	80	81	0.89	1.65	2.77	0.9	1.61	2.74
														2014	17.9	4	11	17.9	National Combine	Vic C	NA	NA	179.8	68.4	6.3	9.6	4.5	8.6	9.6	9	8.4	56	NA	NA	76.9	20.1	234	295	301	298	61	67	64	1.11	1.81	3.01	1.11	1.8	2.98
														2003	18.3	2	6	18.3	National Combine	SA	NA	NA	174.2	77.5	6.6	9.1	4	6.2	11.2	8.1	5.2	50.4	-19.5	10.3	76.8	21.2	235	291	296	301	56	61	66	1.17	1.88	3.1	1.1	1.81	3.02
														2014	18.6	1	2	18.6	National Combine	Vic M	NA	NA	178.2	82.6	8.6	9.5	4.7	8.1	10.8	11.6	7.2	60.5	NA	NA	83.9	23.5	229	299	302	310	70	73	81	1.14	1.85	3.06	1.15	1.85	3.06
														2012	16.8	1	2	16.8	AFL National Academy		NA	NA	186.4	73.8	9.2	7.4	4.1	6.6	9	10.6	5.1	52	NA	0.0976252	0.284669	0.284669	244	316	327	317	72	83	73	1.05	1.76	2.92	1.12	1.8	2.97
														1999	18.3	2	6	18.3	National Combine	VIC	NA	NA	183.8	76.1	3.3	9.2	8.8	6.7	8.2	10.8	5.2	52.2	-31.5	NA	NA	NA	243	302	311	329	59	68	86	1.08	1.81	3.03	NA	NA	NA
														2013	16.8	1	2	16.8	AFL National Academy	Level 1	NA	NA		76.8	5.4	5.4	3.2	5	5.8	5.8	5.1	35.7	NA	NA	NA	NA	240	299	310	322	59	70	82	1.13	1.85	3.11	1.09	1.82	3.07
														2005	18.1	3	8	18.1	National Combine	NSW/ACT	NA	NA	195.1	87.9	6.5	8.5	4.1	5.8	8.5	6.8	5.1	45.3	-24	17	83	24.8	243	313	319	333	70	76	90	1.22	1.94	3.15	1.14	1.85	3.04
														2008	18.2	3	7	18.2	National Combine	VIC	NA	NA	193.3	78.2	6.8	6.4	4.2	4.4	8.5	9.3	7	46.6	NA	NA	86.5	22.1	254	318	315	324	64	61	70	1.23	1.95	3.21	1.23	1.95	3.2
														2011	17.8	4	12	17.8	State Combine	VIC	NA	NA	178.8	80	9.2	9.5	3.8	11.6	14.2	9.5	7.4	65.2	NA	NA	74.2	21	237	290	307	299	53	70	62	1.3	1.99	3.31	1.25	1.96	3.18
														2005	17.6	1	3	17.6	State Combine	SA	NA	NA	202.3	82.7	4.1	6.5	2.5	6.7	5.2	8.4	4.9	38.3	NA	NA	88.2	25.4	260	319	344	322	59	84	62	1.1	1.85	3.11	1.04	1.78	3.06
														2011	21.8	4	12	21.9	State Combine	WA	NA	NA	172.2	74.7	4.4	8.7	3.2	6.6	7.8	9.8	6.3	46.8	NA	NA	73.7	21.5	231	294	301	305	63	70	74	1.01	1.69	2.87	1.01	1.69	2.86
														2010	18.6	1	2	18.6	National Combine	VIC	NA	NA	198	93.8	7.8	7.7	4.6	7	7.4	9.1	5.5	49.1	NA	NA	85.1	25.5	254	310	319	327	56	65	73	1.03	1.86	3.09	1.2	1.86	3.1
														2013	23.9	2	5	23.9	International Combine	INT - USA	NA	NA	200.6	106.6	13	14	6	14	20	14	9	90	NA	NA	NA	NA	264	344	345	341	84	79	76	1.22	1.93	3.19	1.2	1.92	3.19
														2010	16.6	2	5	16.6	AFL National Academy		NA	NA	179.2	78.7	7.1	7.4	4.6	5.9	8.5	9.5	8.9	51.9	NA	0.105787	1.66989	2.16301	NA	NA	NA	NA	NA	NA	NA	1.15	1.88	3.16	1.14	1.86	3.12
														2011	23	4	10	23	National Combine	VFL	NA	NA	195.8	98.7	7.3	10.2	3.9	9.8	17.6	14.5	8.3	71.6	NA	NA	85.5	21	254	316	326	323	62	72	69	1.01	1.71	2.91	1	1.71	2.91
														2001	18.6	1	3	18.6	National Combine	VC - Geelong Falcons	NA	NA	191.3	92	10.6	9.3	5.3	8.2	12.6	10.7	8.8	65.5	-27	17.5	82	24.3	246	302	308	322	56	62	76	1.11	1.82	3.05	NA	NA	NA
														2011	16.5	3	8	NA	NSW/ACT Pre-Season Combine	NSW/ACT	NA	NA	202	77.2	NA	NA	NA	NA	NA	NA	NA	43.3	NA	NA	NA	NA	260	325	336	343	65	76	83	0.98	NA	2.92	NA	NA	NA
														2001	17.7	1	1	17.7	National Combine	VC - Geelong Falcons	NA	NA	180.5	82.4	10.7	8.4	4.8	8.8	14.7	10	7.8	65.2	-26	10.5	75	20.7	236	296	307	306	60	71	70	1.05	1.79	3	NA	NA	NA
														2004	17.7	1	1	17.7	National Combine	SA	NA	NA	180.4	70.3	9.4	7	5	5.9	7.6	10.5	6.7	52.1	-17	11	76.3	22	222	290	305	305	68	83	83	1.16	1.89	3.1	1.2	1.93	3.12
														2002	17	3	9	17	National Combine	WA	NA	NA	186.5	79.2	9	8.2	4	5.4	8.4	14	8.4	57.4	-29	12.5	76	23.9	245	303	309	323	58	64	78	1.12	1.82	3.04	NA	NA	NA
														2009	18.3	2	5	18.4	National Combine	VIC	NA	NA	189.2	86.3	6.7	7.1	3.8	6.1	11.8	16.7	5.3	57.5	NA	NA	81.6	22.6	247	311	332	331	64	85	84	1.1	1.8	2.99	1.05	1.78	2.97
														2015	19.1	3	9	19.1	National Combine	VIC M	NA	NA	192.8	86.8	12.8	9.6	5.4	9	13	15	8.8	73.6	NA	NA	85.5	22.5	251	319	321	340	65	67	86	1.02	1.71	2.91	NA	NA	NA
														2014	18.1	1	1	18.1	VIC Pre-Season Combine	VM - Oakleigh Chargers	NA	NA	198.5	93.1	NA	NA	NA	NA	NA	NA	NA	NA	NA	NA	NA	NA	254	321	329	339	67	75	85	NA	NA	NA	NA	NA	NA
														2004	18.6	1	3	18.6	National Combine	VIC	NA	NA	177.7	84	7.7	10.2	5	9.4	13.3	11.4	9.1	66.1	-15	9	74.9	21.2	225	289	292	304	64	67	79	1.04	1.79	3	1.11	1.81	3.01
														2008	16.4	4	10	16.4	AFL National Academy		NA	NA		93.8	8	9.4	3.1	4.9	7.3	9.1	7.1	48.9	NA	0.350638	0.065416	2.40463	NA	NA	NA	NA	NA	NA	NA	1.13	1.86	3.08	1.12	1.86	3.07
														2015	19.7	1	1	19.7	National Combine	VIC M	NA	NA	181.1	79.3	7.4	7.5	3.2	5.8	9.1	7.1	4.4	44.5	NA	NA	83.3	23.2	236	310	312	323	71	73	84	1.07	1.76	2.97	1.02	1.69	2.88
														2007	18.8	4	12	NA	State Combine	VIC	NA	NA	181.5	80.1	5.3	8.2	9.1	7	10.6	10.4	5.1	55.7	NA	NA	71.4	22.2	233	297	306	312	64	73	79	1.06	1.76	2.95	1.06	1.75	2.93
														2016	17.3	4	11	NA	Vic Pre-Season Combine	Murray	NA	NA	182.4	73	NA	NA	NA	NA	NA	NA	NA	NA	NA	NA	NA	NA	234	298	302	311	64	68	77	NA	NA	NA	NA	NA	NA
														2007	17.7	1	1	17.7	National Combine	WA	NA	NA	191.5	78.7	8.4	8.3	4.1	6.3	9.6	9.3	6.7	52.7	NA	NA	85.2	23.2	253	311	330	328	58	77	75	1.2	1.92	3.18	1.17	1.9	3.13
														2006	18	4	10	18	National Combine	WA	NA	NA	191	80.7	9.4	9	3.5	5.3	7.3	11.4	5.7	51.6	-31	12	82.6	23	246	312	319	323	66	73	77	1.11	1.84	3.07	1.15	1.87	3.13
														2006	18.2	3	7	18.3	National Combine	WA	NA	NA	179.5	69.9	6.7	7.5	3.3	5.7	9.5	7.1	5.5	45.3	-25	8.5	76.9	22.5	231	283	301	301	52	70	70	1.09	1.8	3.04	1.09	1.78	3.03
														2008	16.8	1	2	16.8	AFL National Academy		NA	NA	194.3	79.6	13.6	8.6	5.2	5.2	10.8	12.1	7.6	63.1	NA	-0.808325	0.24156	0.24156	254	314	326	326	60	72	72	1.13	1.84	3.05	1.15	1.85	3.07
														2000	18.5	1	3	18.6	National Combine	NT	NA	NA	183.5	74.8	67.1	NA	NA	NA	NA	NA	NA	67.1	-31.5	-11	76.5	23.2	NA	NA	NA	NA	NA	NA	NA	NA	NA	NA	NA	NA	NA
														2007	17	2	4	17	AFL National Academy		NA	NA			5.4	7.9	3.3	5.2	7.5	9.6	5	43.9	NA	0.758724	-44.2209	-42.7158	NA	NA	NA	NA	NA	NA	NA	1.18	1.95	3.21	1.12	1.88	3.12
														2008	17.6	1	3	17.6	National Combine	NT	NA	NA	181.7	67.2	8	7.4	5.4	7.4	9.7	15	9	61.9	NA	NA	79.6	23.7	241	298	NA	NA	57	NA	NA	NA	NA	NA	NA	NA	NA
														1999	18.4	2	4	18.5	National Combine	WA	NA	NA	199.3	106.4	5	11.1	11.6	9.4	17.8	10	6.2	71.1	-29.5	NA	NA	NA	262	323	324	339	61	62	77	1.14	1.84	3.11	NA	NA	NA
														2015	18.7	1	2	18.7	National Combine	WA	NA	NA	181.6	72.2	3.8	5.7	3	4.6	7.4	5.1	5	34.6	NA	NA	82.8	22.2	239	303	302	322	62	61	81	1.1	1.79	3.04	0.9	1.62	2.9
														2006	18.2	3	7	18.3	State Combine	WA	NA	NA	189.5	84.7	8.5	14.7	3.9	8.3	16.5	10.5	6.1	68.5	NA	NA	87.8	26.2	256	311	320	332	55	64	76	1.28	2.04	3.32	1.14	1.88	3.16
														2010	18.6	1	2	18.6	National Combine	VIC	NA	NA	184	73	6.6	5.9	2.7	3.8	6.4	7.1	5.4	37.9	NA	NA	80.6	23	242	295	318	312	53	76	70	1.27	2.03	3.2	1.08	1.85	3.05
														2007	18.6	1	2	18.6	National Combine	QLD	NA	NA	199.3	93.2	7.9	9.3	3.3	7.7	10.3	12.7	7.8	59	NA	NA	84.5	24.5	253	325	341	333	72	88	80	1.03	1.79	2.99	1.06	1.78	2.99
														2002	17.8	4	12	17.8	National Combine	VC - Murray Bushrangers	NA	NA	187	78.9	8	8.8	4.6	6.1	11.8	12.6	7	58.9	-25	15.5	77.5	24.3	247	295	314	315	48	67	68	1.19	1.97	3.24	NA	NA	NA
														1999	17.6	1	3	17.6	National Combine	VIC	NA	NA	180.6	75	3.2	6.3	6.4	4	7.2	11.2	6.7	45	-37	NA	NA	NA	236	291	304	313	55	68	77	1.07	1.8	3.09	NA	NA	NA
														2012	18.7	1	1	18.7	National Combine	SA	NA	NA	187.6	86.1	7.4	7.3	4	5.3	7.7	8.9	6.3	46.9	NA	NA	84.3	22.6	243	308	313	329	65	70	86	1.09	1.91	3.05	1.11	1.82	3.06
														2011	19.5	1	3	19.6	State Combine	SA	NA	NA	189	81	9.2	7.3	3.6	7.1	12.8	8.7	5.6	54.3	NA	NA	85	21.1	248	311	332	322	63	84	74	1.12	1.8	2.76	1.06	1.56	2.9
														2005	18.2	3	7	18.2	National Combine	VIC	NA	NA	179.1	74.7	6.2	8.9	3.6	6.6	8.6	9.2	6.7	49.8	-21	-9	76.4	21.9	236	298	307	311	62	71	75	1.1	1.85	3.08	1.08	1.81	3.01
														1999	17.3	2	6	17.3	National Combine	VIC	NA	NA	184.2	67.9	3.6	6.3	5.2	4.6	6.7	8.2	5	39.6	-28	NA	NA	NA	240	300	317	319	60	77	79	0.97	1.66	2.9	NA	NA	NA
														2003	18.4	2	5	18.4	National Combine	VC - Gippsland Power	NA	NA	192.3	80.9	11.8	6.6	3.4	5.8	6.6	12.4	9.1	55.7	-31	9	80.2	23	252	308	318	328	56	66	76	1.23	1.93	3.21	1.13	1.86	3.08
														2011	25	1	3	NA	WA Pre-Season Combine	WA - Swan Districts	NA	NA	174.5	67	NA	NA	NA	NA	NA	NA	NA	NA	NA	NA	NA	NA	NA	NA	NA	NA	58	77	68	1.05	1.75	3.02	1.04	1.78	2.98
														2000	18.4	2	5	18.4	National Combine	NSW/ACT	NA	NA	177.1	80.4	84.6	NA	NA	NA	NA	NA	NA	84.6	-21.5	7	78.3	24.8	241	298	315	310	57	74	69	1.14	1.88	3.16	NA	NA	NA
														2006	16.6	2	5	16.6	AFL National Academy		NA	NA	199.3	93.9	14.2	8.4	4.6	7.4	12.5	18.2	9.2	74.5	NA	-1.73876	NA	NA	263	308	321	323	45	58	60	NA	1.93	3.22	NA	1.96	3.31
														2015	17.7	1	3	17.7	AFL National Academy	Level 2	NA	NA		80.3	6.8	7.6	3.6	6.2	9.4	10.6	8.6	52.8	NA	NA	NA	NA	244	306	312	317	62	68	73	1.1	1.83	3.08	1.1	1.83	3.08
														2015	18.6	1	3	18.6	National Combine	VIC C	NA	NA	184.6	81.9	10	8.3	3.8	5.6	8.4	12.4	6.4	54.9	NA	NA	82.7	22.4	240	298	314	303	53	69	58	1.06	1.74	2.89	1.05	1.72	2.92
														2007	18.3	2	6	18.3	National Combine	WA	NA	NA	190.7	86.2	7	7.8	4.5	6	9.3	11.6	7.5	53.7	NA	NA	81.1	23.3	242	302	325	315	60	83	73	1.09	1.8	3.01	1.09	1.83	3.02
														2008	18.4	2	5	18.4	National Combine	WA	NA	NA	200.9	93.9	5.8	8.6	3.4	4.8	9.3	8.1	4.5	44.5	NA	NA	91	23.1	260	338	356	362	78	96	102	1.05	1.75	2.89	1.06	1.74	2.86
														2013	19.1	3	8	19.2	National Combine	TAS	NA	NA	198.9	102.6	14.5	10	4	9.6	14	14.4	11.4	77.9	NA	NA	87	23	266	315	338	332	49	72	66	1.25	1.96	3.21	1.21	1.93	3.19
														2015	17.2	4	12	17.3	WA Pre-Season Combine	WA	NA	NA	180.2	77.4	NA	NA	NA	NA	NA	NA	NA	NA	NA	NA	NA	NA	NA	NA	NA	NA	68	89	75	0	0	2.93	0	0	3.01
														2012	18.5	1	3	18.6	National Combine	NT	NA	NA	172	66.1	12.1	10.3	5.3	7.4	8.7	8.1	5	56.9	NA	NA	75.3	20.2	226	276	296	302	50	70	76	1.12	1.81	2.99	1.11	1.78	2.96
														2014	18.7	1	1	18.7	National Combine	SA	NA	NA	181.5	76.1	4.8	7.4	3.3	5.2	8.1	6.6	5.6	41	NA	NA	82.3	22.9	239	295	297	301	56	58	62	1.16	1.86	3.13	1.16	1.87	3.13
														2011	17.9	4	10	18	State Combine	SA	NA	NA	177.2	76.9	6.8	6.8	3.9	5.6	8.8	9.6	6.8	48.3	NA	NA	80.3	23.1	228	293	310	315	65	82	87	1.03	1.77	3	1.09	1.85	3.06
														2005	18.4	2	5	18.4	State Combine	VIC	NA	NA	199.1	98.8	7.4	9.4	3.6	8.4	13.8	7	7	56.6	NA	NA	83.5	25.8	256	313	319	328	57	63	72	1.2	1.97	3.28	1.2	1.95	3.25
														2014	18.5	1	3	18.5	National Combine	Vic C	NA	NA	187.8	80.3	8	9.4	4.6	8.6	11.8	10.2	7.4	60	NA	NA	85.2	21	243	302	304	322	59	61	79	1.2	1.94	3.17	1.16	1.88	3.12
														2005	17.7	1	2	17.7	State Combine	VIC	NA	NA	184.1	82.5	6.2	8.6	3.6	7	9.4	11.4	3.8	50	NA	NA	79.9	23.5	239	306	311	316	67	72	77	1.12	1.79	2.99	1.12	1.79	2.98
														2009	16	1	3	NA	U16 State Combine	NSW/ACT	NA	NA	182	75	NA	NA	NA	NA	NA	NA	NA	NA	NA	NA	NA	NA	NA	NA	NA	NA	60	NA	NA	1.24	1.99	3.27	NA	NA	NA
														2000	18.4	2	5	18.4	National Combine	VIC	NA	NA	180.4	75.1	39	NA	NA	NA	NA	NA	NA	39	-18	11.5	76.2	19.5	240	300	316	310	60	76	70	1.02	1.77	2.95	NA	NA	NA
														2010	16.3	4	11	16.3	WA Pre-Season Combine	WA	NA	NA	175.6	63.8	NA	NA	NA	NA	NA	NA	NA	NA	NA	NA	NA	NA	NA	NA	NA	NA	NA	NA	NA	1.1	1.81	3	NA	NA	NA
														2014	21.7	1	1	21.7	State Combine	Frankston	NA	NA	187.6	80.4	10	11.8	5.6	14.4	24.2	17.2	7.9	91.1	NA	NA	81.7	20.4	234	298	310	314	64	76	80	1.13	1.89	3.18	1.08	1.9	3.18
														2011	18.6	1	2	18.6	National Combine	VM	NA	NA	184	74.1	4.6	6.4	4.3	4.8	6.6	6.8	5.6	39.1	NA	NA	78.6	21.4	238	303	306	314	65	68	76	1.1	1.82	3.06	1.12	1.85	3.12
														2010	17.6	3	8	17.6	WA Pre-Season Combine	WA	NA	NA	182	70	NA	NA	NA	NA	NA	NA	NA	NA	NA	NA	NA	NA	NA	NA	NA	NA	NA	NA	NA	1.01	1.58	2.98	NA	NA	NA
														2004	17.4	2	4	17.4	National Combine	VIC	NA	NA	192.9	88.3	10.1	8.2	5	9.5	16.3	13.3	7.5	69.9	-22	-2	86.9	23.6	257	318	319	331	61	62	74	1.09	1.82	3.07	1.05	1.78	3.02
														2015	19.1	3	9	19.1	State Combine	NT	NA	NA	180.7	84.9	6.8	7.2	4.4	7.2	7.7	9	5.6	47.9	NA	NA	86.7	23.7	250	311	314	323	61	64	73	1.04	1.72	2.91	0.99	1.71	2.9
														1999	18.7	1	1	18.8	National Combine	VIC	NA	NA	183.3	81	4.2	9	8.6	7.5	9.6	8	10.3	57.2	-31.5	NA	NA	NA	239	304	310	315	65	71	76	1.11	1.82	3.06	NA	NA	NA
														2009	17.1	1	3	17.1	AFL National Academy		NA	NA		93.7	11.3	3.4	8.3	7.4	13.4	8.6	5.6	58	NA	-0.392078	3.03883	3.43313	NA	NA	NA	NA	NA	NA	NA	1.07	1.84	3.2	1.15	1.92	3.31
														2010	19.9	4	11	NA	State Combine	VIC	NA	NA	183	76.1	2.8	5.2	6.6	5.2	9.1	7	5	40.9	NA	NA	73.9	22	236	296	314	314	60	78	78	1.08	1.79	2.97	1.06	1.79	2.96
														2014	18.4	2	5	18.4	National Combine	Vic M	NA	NA	193.9	92.1	5.6	7.2	3.2	5.6	7.8	7.3	5.5	42.2	NA	NA	88	23.8	257	322	326	336	65	69	79	1.25	1.96	3.19	1.09	1.77	2.98
														2002	18.2	3	7	18.2	National Combine	VM - Calder Cannons	NA	NA	189.8	86.1	7.5	8.1	3.5	5.8	8.2	12.5	6.5	52.1	-26	21.5	76	23.1	243	303	313	312	60	70	69	1.01	1.71	2.95	NA	NA	NA
														2009	17.8	4	11	17.9	National Combine	VIC	NA	NA	186.4	68.8	8.6	6.4	3.3	5.4	7.3	8.4	7.4	46.8	NA	NA	78.4	22.1	248	307	307	317	59	59	69	1.18	1.9	3.17	1.16	1.88	3.13
														2007	17.5	2	4	17.5	National Combine	WA	NA	NA	194.5	71.5	6.2	5.8	3.4	4.3	6.8	6.5	5.5	38.5	NA	NA	87	24.5	253	314	333	330	61	80	77	1.18	1.91	3.16	1.2	1.93	3.18
														2015	18.6	1	3	18.6	National Combine	VIC C	NA	NA	199.8	88.2	6.9	8.5	3.8	5.1	11	6.1	5	46.4	NA	NA	91.4	26.1	266	330	340	362	62	72	94	1.25	1.84	3.1	1.02	1.74	2.99
														2006	18.3	2	5	18.4	National Combine	WA	NA	NA	180.5	74.9	9.4	7.3	3.1	5.1	8.7	7.2	5.1	45.9	-31	13	79.7	23.5	240	302	321	309	62	81	69	1.04	1.73	2.94	1.05	1.74	2.92
														2004	17.9	4	11	17.9	State Combine	WA	NA	NA	186.1	83.1	7.1	10.8	3.8	7.5	10.1	6.8	6.9	53	NA	NA	86.7	22	247	322	333	345	75	86	98	0.98	1.66	2.84	1.1	1.77	2.95
														2011	18.3	2	6	18.3	National Combine	VC	NA	NA	187.5	90.6	9.6	7.8	4.7	6.5	10.9	7.4	6.6	53.5	NA	NA	84.8	22.3	252	302	319	310	50	67	58	NA	NA	NA	NA	NA	NA
														2014	19.1	3	8	19.1	State Combine	Calder Cannons	NA	NA	201.6	98	7.2	7.9	4.3	6.2	9	12.2	6.5	53.3	NA	NA	91.3	23	260	318	329	321	58	69	61	1.08	1.84	3.11	1.15	1.92	3.18
														1999	17.4	2	5	17.4	National Combine	VIC	NA	NA	181	68.6	3.4	5.4	6.4	5	6.5	7.5	5.3	39.5	-33.5	NA	NA	NA	238	297	309	317	59	71	79	1.05	1.71	2.94	NA	NA	NA
														2012	18.5	1	3	18.5	National Combine	SA	NA	NA	193.2	80.2	7.7	5.3	3.9	4.5	6.9	8.9	6.5	43.7	NA	NA	88.1	22.9	254	318	324	334	64	70	80	1.08	1.77	2.95	1.07	1.75	2.94
														2013	22.9	4	10	23	State Combine	VIC	NA	NA	182.1	77.5	4.8	7.2	2.8	5	6.6	9.8	5	41.2	NA	NA	79.4	21.7	225	290	294	307	65	69	82	1.21	1.94	3.2	1.1	1.85	3.12
														2005	18.4	2	5	18.4	National Combine	SA	NA	NA	192.7	81.8	3.9	8.1	6.2	4.1	6.6	8.7	7	44.6	-16	20.5	84.8	25	261	324	326	327	63	65	66	1.11	1.83	3.1	1.16	1.86	3.09
														2014	17.9	1	1	17.9	International Combine	INT - Ireland	NA	NA	186	76.3	8	7.4	4.4	6.4	10.2	9.6	6.6	52.6	NA	NA	83.3	22.4	248	306	324	328	58	76	80	1.23	1.96	3.27	1.12	1.82	3.12
														2000	18.5	2	4	18.5	National Combine	VIC	NA	NA	190.8	79.9	48.3	NA	NA	NA	NA	NA	NA	48.3	-27.3	4.5	84.3	21	254	314	327	329	60	73	75	1.11	1.82	3.03	NA	NA	NA
														2006	18.2	3	7	18.2	State Combine	VIC	NA	NA	180.6	79.5	4.9	11.1	10.5	8.5	15.2	11.3	10.4	71.9	NA	NA	77.5	24.1	239	301	309	320	62	70	81	1.17	1.87	3.08	1.09	1.79	2.99
														2011	18.2	3	7	18.2	National Combine	VC	NA	NA	189.4	87.1	9.6	6.8	5	8.2	10.4	8.6	6.7	55.3	NA	NA	80.5	22.8	243	304	316	306	61	73	63	NA	NA	NA	NA	NA	NA
														2015	18.7	1	2	18.7	National Combine	VIC M	NA	NA	181.4	70.6	4.3	5.1	2.6	3.4	4	6.9	4.4	30.7	NA	NA	78.1	23.1	231	288	297	304	55	64	71	1.14	1.87	3.19	1.13	1.87	3.18
														2007	17.8	4	12	17.8	National Combine	VIC	NA	NA	185	75.8	9	8.4	5.1	6.8	11.8	8.8	7.3	57.2	NA	NA	79.1	23.9	232	291	298	298	59	66	66	1.02	1.81	3.08	1.08	1.83	3.07
														1999	18.7	1	1	18.7	National Combine	VIC	NA	NA	188.6	87.4	3.2	9	10.9	5.8	10.3	10.6	5.8	55.6	-34	NA	NA	NA	236	300	318	319	64	82	83	1.07	1.78	3.01	NA	NA	NA
														2000	18.4	2	5	18.4	National Combine	VIC	NA	NA	188.7	79.9	71.2	NA	NA	NA	NA	NA	NA	71.2	-33.5	10	80	24	252	311	325	324	59	73	72	1.08	1.82	3.02	NA	NA	NA
														2000	18.2	3	7	18.2	National Combine	NSW/ACT	NA	NA	194.7	88.8	102.4	NA	NA	NA	NA	NA	NA	102.4	-30.5	8	78.6	23.6	255	314	321	335	59	66	80	1.12	1.86	3.11	NA	NA	NA
														2015	18.2	3	7	18.2	National Combine	VIC C	NA	NA	187	85.7	9.1	7.1	3.8	6.4	12.2	11.2	11.8	61.6	NA	NA	84.6	21.3	243	307	326	314	59	78	66	1.09	1.8	3.05	1.06	1.77	3
														2011	17	1	2	NA	WA Pre-Season Combine	WA - Perth	NA	NA	174	75	NA	NA	NA	NA	NA	NA	NA	NA	NA	NA	NA	NA	NA	NA	NA	NA	67	92	83	1.03	1.73	2.91	1.06	1.75	2.94
														2015	20	4	10	20	National Combine	IRELAND	NA	NA	186.2	86.1	7.4	9.2	3	8.4	9.6	9.2	4.6	51.4	NA	NA	84.1	21.7	240	303	316	318	59	72	74	1.13	1.85	3.11	1.09	1.83	3.07
														2012	18.4	2	4	18.5	National Combine	VIC	NA	NA	183.6	73.4	5.1	6.2	3.6	5.3	7	6.4	5	38.6	NA	NA	83	20.9	239	301	305	308	62	66	69	1.1	1.79	2.97	1.13	1.82	3.01
														2006	17.2	3	9	17.2	AFL National Academy		NA	NA	204.9	82.6	5.2	6.1	3.2	4.3	6.2	5.3	4.6	34.9	NA	1.49328	NA	NA	268	326	335	332	58	67	64	NA	1.82	3.08	NA	1.83	3.07
														2011	18.2	3	7	18.2	National Combine	VM	NA	NA	191.5	76.1	5.5	6	3.4	4.2	6.2	8.7	5.3	39.3	NA	NA	82.5	20.5	248	321	320	332	73	72	84	1.63	2.36	3.53	1.32	2.05	3.2
														2012	22.6	1	3	22.6	National Combine	VIC	NA	NA	182.1	80.1	5.7	7.3	2.7	5.2	8.3	6.9	5	41.1	NA	NA	80.2	20.9	239	306	315	318	67	76	79	1.06	1.74	2.89	1.04	1.72	2.87
														2000	18.2	3	7	18.2	National Combine	QLD	NA	NA	178.2	73.3	52.1	NA	NA	NA	NA	NA	NA	52.1	-27.5	8	74.7	21	235	295	302	322	60	67	87	0.98	1.71	2.96	NA	NA	NA
														2010	18.6	1	3	18.6	National Combine	VIC	NA	NA	191.7	84.1	7.7	8.6	4.6	6.5	11.8	11.5	8.1	58.8	NA	NA	82.7	23.9	247	300	310	315	53	63	68	0.96	1.7	3.05	1.1	1.83	3.06
														2007	18.4	2	5	18.4	National Combine	VIC	NA	NA	191	88.8	9.1	7.6	4.5	9.2	13.2	13.6	7.6	64.8	NA	NA	83	22.8	240	302	332	325	62	92	85	1.11	1.83	3.06	1.15	1.89	3.13
														2010	17.9	4	11	17.9	National Combine	VIC	NA	NA	190.9	85.2	9.3	7.3	3.4	11.5	14.7	8.5	7.1	61.8	NA	NA	85.1	21.5	252	302	317	316	50	65	64	1.19	1.93	3.2	1.24	1.93	3.22
														2005	18.2	3	7	18.2	National Combine	VIC	NA	NA	187.8	80.5	7.6	6.1	4	4.7	6.3	7.8	6	42.5	-30	5	82.2	23.1	259	320	324	331	61	65	72	1.15	1.85	3.07	1.05	1.75	2.96
														2010	17.9	4	11	NA	State Combine	QLD	NA	NA	189.1	73.2	3.8	8	8	7	10	8.4	8.6	53.8	NA	NA	78.4	21.3	240	294	308	308	54	68	68	1.11	1.9	3.17	1.17	1.96	3.26
														2011	17.7	2	6	17.7	VIC Pre-Season Combine	VM - Sandringham Dragons	NA	NA	192	87.8	NA	NA	NA	NA	NA	NA	NA	NA	NA	NA	NA	NA	NA	NA	NA	NA	60	65	76	0.94	1.69	2.92	NA	NA	NA
														2014	18	4	10	18	State Combine	North Ballarat Rebels	NA	NA	190.5	85.9	7.7	8.7	3.8	7.2	11	7.6	4.5	50.5	NA	NA	83.7	23.1	239	307	311	315	68	72	76	1.15	1.85	3.1	1.13	1.88	3.1
														2007	18.6	1	2	18.6	National Combine	WA	NA	NA	181.4	79.8	6.3	7.4	4.3	4.4	8.3	13.5	5.8	50	NA	NA	79.8	25	233	297	297	313	64	64	80	1.1	1.87	3.1	1.07	1.82	3.03
														2014	23.8	1	1	23.7	State Combine		NA	NA			NA	NA	NA	NA	NA	NA	NA	NA	NA	NA	NA	NA	NA	NA	NA	NA	NA	NA	NA	1.06	1.77	3.01	1.05	1.76	2.98
														2010	16.1	3	9	16.1	AFL National Academy		NA	NA	192.3	77.2	6.9	7.7	3.8	5.5	7	9.6	7	47.5	NA	0.464902	NA	NA	253	305	309	318	52	56	65	1.25	2.02	3.35	1.24	2	3.32
														2015	19.2	3	7	19.2	State Combine	VIC C	NA	NA	177.5	73.6	6.2	7.6	3.4	4.8	6	6.4	5.6	40	NA	NA	76.1	21.6	230	292	287	297	62	57	67	1.18	1.87	3.08	1.17	1.86	3.06
														2014	16.6	2	4	16.6	AFL National Academy	Nightcliff/Thunder	NA	NA	176.9	72	7.8	8.5	4.8	6	12.2	10.6	6.2	56.1	NA	NA	NA	NA	233	286	295	302	53	62	69	1.08	1.79	3.02	1.09	1.8	3.02
														2015	18.2	3	7	18.2	National Combine	VIC C	NA	NA	180.2	74.4	7.7	8.4	3.5	6.2	9.2	9.6	5.8	50.4	NA	NA	83.3	21.5	239	302	314	320	63	75	81	1.15	1.83	3.08	1.14	1.85	3.1
														2001	18.7	1	1	18.7	National Combine	WA	NA	NA	192.4	88.7	6.6	7.5	3.5	4.3	5.8	10.6	8.6	46.9	-31	17	81	23.2	247	313	319	319	66	72	72	1.08	1.8	3.03	NA	NA	NA
														2010	17.4	4	10	NA	VIC Pre-Season Combine	VC - Dandenong Stingrays	NA	NA	182.3	81.8	NA	NA	NA	NA	NA	NA	NA	NA	NA	NA	194	25	NA	NA	NA	NA	62	81	77	1.15	1.89	3.16	NA	NA	NA
														2015	17.9	2	4	17.9	VIC Pre-Season Combine	Eastern	NA	NA	188.5	77.6	NA	NA	NA	NA	NA	NA	NA	NA	NA	NA	NA	NA	247	309	328	335	62	81	88	1.14	1.84	3.01	1.17	1.86	3.02
														2015	18.6	1	3	18.6	National Combine	SA	NA	NA	181	77.5	7.8	8.4	3.5	5.8	7.7	8.7	5.3	47.2	NA	NA	77.2	21.6	230	295	291	307	65	61	77	1.08	1.88	3.03	1.12	1.82	3.02
														1999	20.7	1	2	NA	National Combine	VIC	NA	NA	187.2	90.2	3.7	10	8	4.5	7	11.2	5.8	50.2	-51	NA	NA	NA	243	315	320	329	72	77	86	1.1	1.8	2.99	NA	NA	NA
														2002	17.8	4	12	17.8	National Combine	SA	NA	NA	187.4	81	7.7	8.7	4.7	7.7	12.4	11.4	6.4	59	-26	16	78.1	23.8	245	306	324	318	61	79	73	1.12	1.85	3.06	NA	NA	NA
														2004	18.6	1	3	18.6	National Combine	VIC	NA	NA	197.9	89.8	7.8	8.3	4.1	4.5	6.8	7.2	6.7	45.4	-19	12.5	89.3	21.6	261	326	331	339	65	70	78	1.16	1.87	3.09	1.18	1.91	3.13
														2011	17.8	2	5	17.8	VIC Pre-Season Combine	VM - Eastern Ranges	NA	NA	197	95.2	NA	NA	NA	NA	NA	NA	NA	NA	NA	NA	NA	NA	NA	NA	NA	NA	71	83	89	0.94	1.71	2.95	NA	NA	NA
														2014	18.1	3	9	18.1	National Combine	Vic M	NA	NA	192.9	80.3	6	7.5	4.4	6.5	11.6	8.6	7	51.6	NA	NA	85.1	22.9	250	306	320	319	56	70	69	1.18	1.92	3.23	1.16	1.88	3.17
														2013	18.3	2	6	18.3	National Combine	TAS	NA	NA	198	86.1	7.8	8.7	3.2	6.6	10.6	7.3	5.6	49.8	NA	NA	90	22.5	259	316	330	326	57	71	67	1.3	2.02	3.29	1.27	1.99	3.22
														2008	17.9	4	10	18	National Combine	WA	NA	NA	182.3	89.8	9.8	10.3	5.4	12.3	16	10	10.1	73.9	NA	NA	80.3	22	240	295	301	309	55	61	69	1.24	1.98	3.22	1.2	1.93	3.16
														2010	17.1	1	1	NA	VIC Pre-Season Combine	VM - Oakleigh Chargers	NA	NA	180.6	70.5	NA	NA	NA	NA	NA	NA	NA	NA	NA	NA	186	22	NA	NA	NA	NA	63	61	83	NA	NA	NA	NA	NA	NA
														2004	18.5	2	4	18.5	National Combine	SA	NA	NA	177.2	68.4	5.2	7.8	3.4	4.4	5.5	5.3	5.2	36.8	-14	3	75	23.7	225	295	321	314	70	96	89	1.02	1.7	2.87	0.96	1.64	2.79
														2007	17.5	1	3	17.5	National Combine	WA	NA	NA	190.1	91.8	8.1	11.6	5.3	6.6	12.9	9.9	9.2	63.6	NA	NA	85	24.8	248	302	312	329	54	64	81	1.02	1.75	2.93	1.03	1.73	2.92
														2010	23.5	1	3	NA	State Combine	VIC	NA	NA	193	99.5	5.4	11.9	11.9	8.4	15.2	12.1	6.8	71.7	NA	NA	79.9	27.2	243	307	320	329	64	77	86	1.14	1.89	3.15	1.24	1.99	3.22
														2005	17.7	1	1	17.7	National Combine	VIC	NA	NA	189.8	81.4	6.8	8	4.3	6.8	9.9	7.1	6.2	49.1	-21.5	7.5	84.3	25.6	261	322	330	329	61	69	68	1.11	1.83	3.02	1.11	1.83	3.02
														2000	17.7	1	1	17.7	National Combine	VIC	NA	NA	186.8	83	47.8	NA	NA	NA	NA	NA	NA	47.8	-29	14.5	76.1	20.8	247	313	315	337	66	68	90	1.05	1.76	2.96	NA	NA	NA
														2013	18.3	1	1	NA	NSW/ACT Pre-Season Combine	NSW/ACT	NA	NA	179	74	NA	NA	NA	NA	NA	NA	NA	NA	NA	NA	NA	NA	NA	NA	NA	NA	54	NA	64	1.03	NA	3.02	NA	NA	NA
														2002	17.3	2	6	17.3	National Combine	VM - Eastern Ranges	NA	NA	193.3	82.6	7.8	7.2	5	5.6	11	13.8	8.5	58.9	-26	9	77.6	22.4	251	310	329	318	59	78	67	1.06	1.77	3.03	NA	NA	NA
														2016	17.3	4	12	NA	NSW/ACT Pre-Season Combine	NSW/ACT U/18	NA	NA	184	75	7	7	3	8	7	10	10	52	NA	NA	NA	NA	NA	NA	NA	NA	NA	NA	NA	1.07	1.78	3.03	1.1	1.82	4.13
														2006	19.2	3	7	19.3	State Combine	WA	NA	NA	182.7	69.6	6.3	7.8	2.9	6.9	13.7	8.5	4.6	50.7	NA	NA	85.8	23.6	247	308	317	343	61	70	96	1.11	1.81	3.02	1.11	1.83	3.03
														2014	18.7	1	1	18.7	National Combine	Vic M	NA	NA	186.2	94.7	8.4	6.9	3.6	6.4	9.4	12	4.6	51.3	NA	NA	83.4	25	242	316	320	323	74	78	81	1.1	1.81	3	1.14	1.85	3.05
														2007	17.8	4	12	17.8	National Combine	SA	NA	NA	177.3	74.6	6.4	6.4	4.1	5.1	6.5	6.6	5.5	40.6	NA	NA	81.1	20.1	235	299	298	310	64	63	75	1.17	1.87	3.07	1.07	1.81	2.99
														2015	17.8	1	2	17.8	AFL National Academy	Level 2	NA	NA		70.7	5.2	7	2.8	5.4	7.6	6	4.2	38.2	NA	NA	NA	NA	242	302	301	310	60	59	68	1.16	1.86	3.15	1.13	1.86	3.11
														2000	18	4	10	18	National Combine	VIC	NA	NA	196.9	93	75.9	NA	NA	NA	NA	NA	NA	75.9	-33.5	11.5	79.5	23.1	259	320	324	332	61	65	73	1.09	1.82	3.05	NA	NA	NA
														2000	18.7	1	1	18.7	National Combine	VIC	NA	NA	181.2	75.1	68.1	NA	NA	NA	NA	NA	NA	68.1	-21.5	2.5	74.5	22.5	236	296	296	317	60	60	81	1.04	1.78	2.99	NA	NA	NA
														2003	18.5	1	3	18.6	National Combine	WA	NA	NA	192.7	80	7.3	6.4	4	4.6	9.4	6.9	6.1	44.7	-29	17	81.3	22.8	249	319	326	335	70	77	86	1.05	1.74	2.95	0.97	1.66	2.85
														2005	18	3	9	18	National Combine	SA	NA	NA	182.7	78.9	7.1	8.3	3.4	7.4	11.3	11.5	7.1	56.1	-24	14.5	82	24.5	248	320	316	326	72	68	78	1.09	1.82	3.01	1.11	1.8	3
														2010	19.2	3	7	19.2	National Combine	TAS	NA	NA	200.9	91.2	8.1	6.5	2.9	4.7	6	10.9	10.3	49.4	NA	NA	89.1	24.3	267	321	333	344	54	66	77	1.3	2.1	3.37	1.32	2.09	3.34
														2015	19.4	2	5	19.4	State Combine	VIC M	NA	NA	185.6	75.1	8.4	6.8	3.6	4.3	6.6	7.4	5	42.1	NA	NA	79.4	22.4	241	295	303	309	54	62	68	1.17	1.91	3.14	1.11	1.83	3.07
														1999	18.5	2	4	18.5	National Combine	VIC	NA	NA	189.1	84.3	4.8	10.9	10.5	10.2	10.8	10.9	7.2	65.3	-32	NA	NA	NA	250	311	319	330	61	69	80	1.06	1.8	3.07	NA	NA	NA
														2014	18.4	2	5	18.4	National Combine	WA	NA	NA	176.9	75	5	14.2	4.2	10.1	16.2	8.2	3.8	61.7	NA	NA	81.5	23.3	235	299	312	305	64	77	70	1.02	1.74	2.89	1.05	1.75	2.92
														2011	16.3	4	11	16.3	VIC Pre-Season Combine	VC - Dandenong Stingrays	NA	NA	200	84	NA	NA	NA	NA	NA	NA	NA	NA	NA	NA	NA	NA	NA	NA	NA	NA	53	60	71	1.03	1.81	3.12	NA	NA	NA
														2015	17.3	3	8	17.3	SA Pre-Season Combine	Glenelg	NA	NA	193	84.4	5.2	6.6	3.5	5.5	7.2	9.7	6.6	44.3	NA	NA	NA	NA	NA	NA	NA	NA	68	81	81	1.07	1.77	2.99	1.06	1.75	2.96
														2010	18	4	10	18	National Combine	VIC	NA	NA	188.5	69.8	7.4	6.1	2.5	4.6	8.2	8.1	4.7	41.6	NA	NA	82	23.8	240	295	301	313	55	61	73	1.02	1.77	2.98	1.03	1.77	2.99
														2014	18.3	2	6	18.3	National Combine	Vic M	NA	NA	201.2	105.7	10	9.8	5.2	13.6	14.8	10.8	10	74.2	NA	NA	90.5	22	268	331	334	340	63	66	72	1.14	1.86	3.08	1.15	1.87	3.1
														2001	18.7	1	1	18.7	National Combine	NSW/ACT	NA	NA	196.7	86.4	6.5	7.4	3.8	5.6	6.9	7.3	5.6	43.1	-34	2	88	21.4	259	312	325	331	53	66	72	1.1	1.83	3.1	NA	NA	NA
														2012	18.1	3	9	18.1	National Combine	VIC	NA	NA	192.3	84.4	4.4	7.7	3.5	5.3	6.8	6.5	5.8	40	NA	NA	83.6	22.7	242	303	318	327	61	76	85	1.19	1.91	3.2	1.21	1.91	3.18
														2016	17.7	3	7	NA	Vic Pre-Season Combine	Dandenong	NA	NA	184.5	83.5	NA	NA	NA	NA	NA	NA	NA	NA	NA	NA	NA	NA	244	305	311	318	61	67	74	NA	NA	NA	NA	NA	NA
														2001	17.3	2	6	17.3	National Combine	WA	NA	NA	192.4	84.1	7.8	6.4	4.2	6	10	9.6	6.4	50.4	-23	8.5	80	22.3	256	311	331	335	55	75	79	1.01	1.72	2.96	NA	NA	NA
														2010	17.4	4	10	17.4	SA Pre-Season Combine	SA - WWTFC	NA	NA	187.5	75.8	NA	NA	NA	NA	NA	NA	NA	45.5	NA	NA	NA	NA	NA	NA	NA	NA	67	72	79	1.08	1.82	3.11	NA	NA	NA
														2007	18.7	1	1	18.7	National Combine	VIC	NA	NA	182.7	81	6.4	6.2	3.4	4.7	7.2	6	4.5	38.4	NA	NA	79.3	25.9	233	301	311	321	68	78	88	1.12	1.84	3.06	1.14	1.86	3.06
														2004	18.2	3	8	18.2	National Combine	VIC	NA	NA	186.8	78	6	8.7	4.2	5.5	6.3	7.7	7.8	46.2	-20	20	81.6	23.6	246	305	315	323	59	69	77	1.13	1.85	3.11	1.16	1.88	3.12
														2015	17	1	3	17	VIC Pre-Season Combine	Sandringham	NA	NA	172.5	73.6	NA	NA	NA	NA	NA	NA	NA	NA	NA	NA	NA	NA	230	289	307	312	59	77	82	1.16	1.87	3.16	1.12	1.86	3.11
														2002	17.8	4	11	17.9	National Combine	SA	NA	NA	176	74.7	6.5	7.4	4.5	7.4	10	9.2	9.1	54.1	-34	12	75	22.9	237	296	299	311	59	62	74	1.09	1.78	3	NA	NA	NA
														2001	17.5	1	3	17.6	National Combine	VC - Murray Bushrangers	NA	NA	190.3	79.1	8.6	7.3	4.6	4.6	11	11.9	7.4	55.4	-34	2	81	21.7	NA	NA	NA	NA	NA	NA	NA	1.03	1.74	2.97	NA	NA	NA
														2013	18.1	3	9	18.1	State Combine	WA	NA	NA	192.6	83.1	11.2	10.2	4.2	7.2	12.6	8.6	5.2	59.2	NA	NA	82.8	21.2	250	305	316	317	55	66	67	1.22	1.94	3.14	1.12	1.86	3.14
														2015	17.9	1	1	17.9	AFL National Academy	Level 2	NA	NA		94.2	8	9.8	4	11.2	16.2	11.8	8.4	69.4	NA	NA	NA	NA	250	302	302	315	52	52	65	1.13	1.86	3.1	1.15	1.87	3.08
														1999	18.5	1	3	18.5	National Combine	VIC	NA	NA	183.3	87.7	3.6	8	9	6.4	8	7.3	4	46.3	-44	NA	NA	NA	242	304	NA	317	62	NA	75	1.14	1.85	3.09	NA	NA	NA
														2000	17.5	1	3	17.5	National Combine	QLD	NA	NA	184.5	83.3	61.2	NA	NA	NA	NA	NA	NA	61.2	-21	11.5	78.8	23	249	311	308	329	62	59	80	1.12	1.82	3.03	NA	NA	NA
														2010	18	4	10	18	National Combine	VIC	NA	NA	174.2	81.7	8.5	9.2	4.4	5.1	8.7	7.9	5.6	49.4	NA	NA	77.5	20.6	232	289	297	300	57	65	68	1.11	1.79	2.95	1.13	1.81	2.96
														2005	20.5	1	3	20.6	State Combine	WA	NA	NA	184.4	89.9	5.4	6.8	3.3	5.3	7.5	8.4	6.6	43.3	NA	NA	84.2	25.5	239	294	309	299	55	70	60	1.24	2.02	3.33	1.12	1.9	3.2
														2004	17.7	1	1	17.7	State Combine	VIC	NA	NA	188.2	93.4	9.1	9.4	4.4	7.3	10.9	16.8	7.9	65.8	NA	NA	82.4	21.9	244	299	307	310	55	63	66	1.25	2.03	3.32	1.22	2	3.28
														2004	18.2	3	7	18.2	National Combine	VIC	NA	NA	183.9	82.4	7.8	8.8	4.1	6.4	12.4	12.2	7.1	58.8	-18.5	16.5	79.2	22.8	241	296	306	308	55	65	67	1.11	1.85	3.11	1.1	1.81	3.07
														2006	18.1	3	9	18.1	National Combine	QLD	NA	NA	180	83	7.4	11.3	3.8	8.9	15.9	9.3	5	61.6	-27	-4.5	82	23.8	239	291	304	NA	52	65	NA	1.07	1.78	3.01	1.08	1.81	3.01
														2012	18.2	3	8	18.2	State Combine	VIC	NA	NA	181.8	76.4	6.9	8.7	3.9	6.6	8.9	12	8.4	55.4	NA	NA	75.7	20	226	297	300	303	71	74	77	1.18	1.92	3.16	1.13	1.87	3.12
														2007	18.5	2	4	NA	State Combine	VIC	NA	NA	202.5	89.7	3.8	5.9	6.7	6.4	10.3	7.6	4.1	44.8	NA	NA	85.3	21.9	261	326	325	344	65	64	83	1.02	1.76	2.96	1.01	1.72	2.93
														2009	19.3	2	6	NA	State Combine		NA	NA	187.2	86.7	7.8	7.6	4.1	7.1	9.2	10.1	7	52.9	NA	NA	67.4	24.4	245	311	326	316	66	81	71	1.05	1.81	3.03	1.04	1.78	2.98
														2011	16.3	4	11	NA	WA Pre-Season Combine	WA - East Perth	NA	NA	180.5	67	NA	NA	NA	NA	NA	NA	NA	NA	NA	NA	NA	NA	NA	NA	NA	NA	69	68	62	1.08	1.8	3.08	1.08	1.81	3.07
														2014	18.1	3	8	18.1	National Combine	SA	NA	NA	191.8	85.5	5	6.6	3.8	5.4	7.8	6.6	6.1	41.3	NA	NA	81.7	22.9	249	304	310	317	55	61	68	1.1	1.82	3.08	1.04	1.77	3.04
														2007	18	4	10	18	National Combine	WA	NA	NA	192.3	87.6	6.7	7.1	3.6	4.7	6.9	9.2	6.1	44.3	NA	NA	84	23.9	247	312	325	326	65	78	79	1.1	1.83	3.1	1.19	1.89	3.13
														2004	17.5	2	4	17.5	State Combine	VIC	NA	NA	190.7	76.7	4.8	7.2	3.8	5.6	7.2	7.8	5.6	42	NA	NA	78.5	22.1	247	307	315	322	60	68	75	1.13	1.85	3.07	1.11	1.82	3.04
														2016	17.6	3	7	NA	Vic Pre-Season Combine	Murray	NA	NA	193.8	94.8	NA	NA	NA	NA	NA	NA	NA	NA	NA	NA	NA	NA	257	334	332	343	77	75	86	NA	NA	NA	NA	NA	NA
														2003	17.5	1	3	17.5	National Combine	WA	NA	NA	183.1	74.5	8.3	5.9	4.1	4.4	7	7.3	6	43	-28	0.5	80.8	23.5	245	308	322	322	63	77	77	1.12	1.82	3.01	1.14	1.84	3.03
														2005	18.3	2	6	18.3	State Combine	SA	NA	NA	185.6	69.3	5.8	7	3.2	7.2	4.7	8.5	5.4	41.8	NA	NA	77	23.8	237	296	304	316	59	67	79	1.12	1.85	3.09	1.13	1.86	3.1
														2009	17.2	3	7	NA	State Combine		NA	NA	184.2	69.7	5	6.4	3.6	4	5.4	5.7	4.4	34.5	NA	NA	69.4	24.6	233	309	310	307	76	77	74	1.04	1.74	2.94	1.05	1.78	2.97
														2014	18.2	3	7	18.2	National Combine	SA	NA	NA	200.5	90.8	8	7.8	3.8	8.2	8.4	9	8	53.2	NA	NA	89.6	22.3	261	333	332	340	72	71	79	1.12	1.83	3.05	1.09	1.81	3.03
														2008	17.8	4	12	17.8	National Combine	SA	NA	NA	203.6	93.7	9.2	7.2	4.9	7.5	10.5	13	9.2	61.5	NA	NA	83.6	26.6	262	331	335	344	69	73	82	1.03	1.78	3.06	1.05	1.81	3.08
														2005	18.3	2	6	18.3	State Combine	SA	NA	NA	191.1	74.7	5.4	5.6	3.2	6.5	6.8	4.6	4	36.1	NA	NA	82.2	23.2	247	304	308	316	57	61	69	1.17	1.94	3.28	1.1	1.83	3.17
														2012	17.9	4	11	17.9	State Combine	VIC	NA	NA	188.9	85.6	11.1	8.4	4.2	7.2	11.6	11.4	7.6	61.5	NA	NA	86	24	232	320	319	325	88	87	93	1.4	2.13	3.4	1.29	2.07	3.32
														2015	18.1	3	8	18.1	National Combine	SA	NA	NA	185.7	77.2	11.2	7	3.5	4.9	7.2	9.9	10.2	53.9	NA	NA	86.6	21.6	240	304	303	319	64	63	79	1.06	1.77	3.06	1.09	1.83	3.08
														2007	16.5	4	10	16.5	AFL National Academy		NA	NA			5.6	6.9	2.8	5.7	7.7	8.2	5	41.9	NA	0.921958	NA	NA	NA	NA	NA	NA	NA	NA	NA	1.12	1.85	3.11	1.16	1.88	3.13
														2006	17.4	2	4	17.4	National Combine	VIC	NA	NA	196.4	82.3	6.2	6.4	2.8	4.1	7.2	7	5.5	39.2	-35	4	88.9	23.5	255	319	328	329	64	73	74	1.17	1.87	3.09	1.01	1.71	2.93
														2009	17.8	4	12	17.8	National Combine	VIC	NA	NA	194.4	86.6	6	7.1	3.3	5.3	7.9	7.2	5.4	42.2	NA	NA	86.9	22.2	272	338	346	337	66	74	65	1.05	1.75	2.92	1.1	1.8	3
														2001	17.9	4	11	17.9	National Combine	VM - Calder Cannons	NA	NA	181.8	78.6	11.6	6.2	5	5.6	8.4	11.3	7.8	55.9	-25	8	77	22.4	NA	NA	NA	NA	NA	NA	NA	1.03	1.73	2.98	NA	NA	NA
														2010	17.8	4	12	NA	State Combine	VIC	NA	NA	197.4	84.2	4.6	13	9	8.8	11.2	17	8.4	72	NA	NA	78.9	22.5	251	307	324	321	56	73	70	1.11	1.86	3.15	1.12	1.87	3.17
														2006	17.7	1	1	17.7	National Combine	WA	NA	NA	184	78.3	5.8	9.1	4.6	4.7	9	6.9	5.2	45.3	-31	4.5	76.8	20.9	238	293	308	313	55	70	75	1.17	1.94	3.15	1.18	1.95	3.15
														2006	18.4	2	5	18.4	National Combine	QLD	NA	NA	200.3	92.5	7.6	5.7	3.4	5.1	6.4	8.3	6.2	42.7	-25	18	90.2	25.4	260	325	341	353	65	81	93	1.09	1.82	3.09	1.05	1.8	3.06
														2001	17.3	2	6	17.3	National Combine	VC - Geelong Falcons	NA	NA	186.9	71.1	6.6	7.1	3.6	5.2	8.7	5.6	5.6	42.4	-32	16	81	21.9	242	315	334	327	73	92	85	1.01	1.71	2.9	NA	NA	NA
														2013	18.7	1	1	18.7	National Combine	SA	NA	NA	187.7	84	4.9	9.6	3.2	9.4	14	8.4	6.9	56.4	NA	NA	82	21.5	243	300	310	318	57	67	75	1.3	2.03	3.29	1.34	2.06	3.33
														2015	18.7	1	2	18.7	National Combine	VIC C	NA	NA	184.2	83.8	6.8	8.4	3.8	8.2	13	9	9.8	59	NA	NA	80.7	21.2	234	298	298	313	60	60	75	1.11	1.82	3.03	1.13	1.83	3.04
														2007	16.8	3	7	16.8	AFL National Academy		NA	NA			6.2	3.6	8.5	6.3	8.9	8.1	5.7	47.3	NA	0.481226	-44.8321	-43.5448	NA	NA	NA	NA	NA	NA	NA	1.09	1.84	3.04	1.08	1.81	3.01
														2000	17.5	1	3	17.5	National Combine	VIC	NA	NA	200.1	78.4	37.6	NA	NA	NA	NA	NA	NA	37.6	-28.5	5	83.5	24	267	328	330	342	61	63	75	1.16	1.89	3.12	NA	NA	NA
														2012	18.9	2	4	18.9	VIC Pre-Season Combine	VM - Sandringham Dragons	NA	NA	194.7	83.7	NA	NA	NA	NA	NA	NA	NA	NA	NA	NA	NA	NA	NA	NA	NA	NA	NA	NA	NA	1.05	1.8	3.02	NA	NA	NA
														2009	21.8	4	12	NA	State Combine		NA	NA	188.7	83.4	11.9	10	4.9	7.9	15.2	10.5	4.1	64.5	NA	NA	70.2	22.4	241	312	319	329	71	78	88	1.13	1.88	3.15	1.15	1.91	3.17
														2016	17.4	4	10	NA	Vic Pre-Season Combine	Oakleigh	NA	NA	191.6	79.2	NA	NA	NA	NA	NA	NA	NA	NA	NA	NA	NA	NA	249	318	326	328	69	77	79	NA	NA	NA	NA	NA	NA
														2000	18.2	3	7	18.2	National Combine	VIC	NA	NA	181.9	76.5	69.8	NA	NA	NA	NA	NA	NA	69.8	-23.8	11	77.2	23.8	240	295	296	306	55	56	66	1.08	1.79	3.01	NA	NA	NA
														2000	18	4	10	18	National Combine	QLD	NA	NA	192.7	81.3	58.9	NA	NA	NA	NA	NA	NA	58.9	-32.5	11	82	23.1	254	316	335	335	62	81	81	1.02	1.73	2.92	NA	NA	NA
														2005	17.5	1	3	17.6	National Combine	WA	NA	NA	187.1	83	7.3	8	4.3	5.8	8.6	8.4	5.2	47.6	-27	5	80.1	22.3	249	308	312	326	59	63	77	1.1	1.83	3.08	1.1	1.82	3.05
														2007	18.2	3	7	18.2	National Combine	NT	NA	NA	177	78.9	7.4	9.1	4.2	10.6	14.2	13.2	8.5	67.2	NA	NA	79.7	22.9	236	299	318	305	63	82	69	1.13	1.83	2.99	1.12	1.84	3
														2015	18.5	2	4	18.5	National Combine	NT	NA	NA	179.8	69.1	9.1	7.6	3	5.4	9.9	9.6	5.4	50	NA	NA	78.6	18.7	228	299	300	315	69	70	85	1.1	1.83	2.95	1.1	1.83	2.93
														2013	18.4	2	6	18.4	State Combine	NT	NA	NA	174.3	88.4	14	24.4	5.3	17.8	35.3	12.7	8.4	117.9	NA	NA	78.1	21.2	235	289	298	300	54	63	65	1.1	1.86	3.16	1.1	1.86	3.16
														2005	18.6	1	3	18.6	National Combine	SA	NA	NA	187.9	80.6	6.8	8.4	3.2	6.4	8.3	7.5	5.2	45.8	-23	13.5	78	23.7	254	307	310	320	53	56	66	1.16	1.89	3.16	1.2	1.93	3.18
														2002	18	4	10	18	National Combine	SA	NA	NA	190.5	82.8	8.5	11.3	5.4	7.4	12.3	11.4	5.5	61.8	-24	17.5	78	23.3	253	308	318	319	55	65	66	1.07	1.78	3.04	NA	NA	NA
														1999	17.7	1	1	17.7	National Combine	TAS	NA	NA	190.8	75.9	3.2	6.5	7.4	5.6	8	6.2	5.2	42.1	-33	NA	NA	NA	249	314	335	333	65	86	84	1.18	1.92	3.15	NA	NA	NA
														2010	17.9	2	4	17.9	SA Pre-Season Combine	SA - NAFC	NA	NA	176.7	70	NA	NA	NA	NA	NA	NA	NA	51	NA	NA	NA	NA	NA	NA	NA	NA	NA	NA	NA	NA	NA	NA	NA	NA	NA
														2009	18.3	2	6	18.3	National Combine	VIC	NA	NA	191.4	80.5	6.7	6.7	3.8	4.4	6	7.6	5.4	40.6	NA	NA	81	22.1	254	312	317	321	58	63	67	1.23	1.99	3.28	1.18	1.93	3.21
														2011	18.3	2	6	18.3	National Combine	VM	NA	NA	193	81.4	11	11.1	4.2	8	8	11.8	6	60.1	NA	NA	80.8	20.3	249	309	319	331	60	70	82	1.06	1.79	3.05	1.08	1.81	3.07
														2010	19.6	1	3	NA	State Combine	SA	NA	NA	188.3	79.9	4.4	6	3.1	5	7.4	6.2	4.6	36.7	NA	NA	81.4	22.1	NA	NA	NA	NA	NA	NA	NA	1.03	1.7	2.85	1.06	1.71	2.87
														2013	18.3	2	6	18.3	National Combine	WA - West Perth	NA	NA	191.4	87.9	7.6	7.4	4.1	6.7	7.9	9.9	8.4	52	NA	NA	78.4	22.4	250	305	308	NA	55	58	NA	1.12	1.83	3.1	1.15	1.86	3.1
														2008	19.3	2	6	19.3	National Combine	TAS	NA	NA	184.7	79.1	6.4	6	4.1	5.5	8	5.7	5.8	41.5	NA	NA	81.9	21.3	242	305	317	327	63	75	85	1.23	1.94	3.18	NA	NA	NA
														2008	18.6	1	2	18.6	National Combine	VIC	NA	NA	184.3	82.6	10.8	10	5.3	6.5	15.7	10.7	6.7	65.7	NA	NA	81.2	21.7	238	292	305	289	54	67	51	1.16	1.92	3.18	1.15	1.9	3.17
														2001	18	4	10	18	National Combine	VM - Calder Cannons	NA	NA	170.5	79.4	6.7	10.1	3.7	4.8	7.8	7.8	6.9	47.8	-27	14	75	23.4	225	290	301	308	65	76	83	0.97	1.67	2.86	NA	NA	NA
														2001	17.7	1	1	17.8	National Combine	NSW/ACT	NA	NA	191	86.1	7.1	7.3	4.9	5.8	7.6	8.9	6.8	48.4	-27	23	83	23.7	247	305	316	328	58	69	81	1.07	1.84	3.05	NA	NA	NA
														2009	18.3	2	6	18.3	National Combine	VIC	NA	NA	187.9	82.3	8.7	7.8	4	5.2	9.4	8	8	51.1	NA	NA	82.1	20.1	259	323	327	334	64	68	75	1.09	1.81	2.97	1.09	1.77	2.93
														2016	18.2	4	12	NA	Vic Pre-Season Combine	Calder	NA	NA	181.3	75.4	NA	NA	NA	NA	NA	NA	NA	NA	NA	NA	NA	NA	224	304	310	310	80	86	86	NA	NA	NA	NA	NA	NA
														2004	17.9	4	11	17.9	National Combine	VIC	NA	NA	189.1	74.4	6.8	6.4	3.4	5.2	7.6	7.8	6	43.2	-12	7	81.6	23.3	248	305	309	322	57	61	74	1.08	1.8	3.08	0.99	1.8	3.08
														2014	18.4	2	4	18.5	National Combine	SA	NA	NA	185.5	78.4	7.9	7	3.4	5.2	6.8	7.4	5.7	43.4	NA	NA	84.9	22.1	244	317	324	331	73	80	87	1.05	1.74	2.97	1.1	1.8	3.01
														2009	23.3	2	6	NA	State Combine		NA	NA	183.2	81.8	6.7	7.8	3.9	5.9	11.4	7.8	5.5	49	NA	NA	64.3	22.5	235	289	295	302	54	60	67	1.03	1.76	2.96	1.05	1.77	2.97
														2006	18	3	9	18	National Combine	VIC	NA	NA	179.1	73.3	13.5	10	4	6.9	11.2	12.4	9.3	67.3	-22.5	7.5	78	22.4	232	290	299	303	58	67	71	1.08	1.78	2.96	1.06	1.76	2.94
														2011	18.4	2	5	18.4	National Combine	VC	NA	NA	187.2	82.8	6.4	7.6	5	8.9	13.2	9	7.6	57.7	NA	NA	80.8	19.7	243	306	317	321	63	74	78	1.08	1.79	3	1.09	1.81	3.02
														2016	17.9	1	3	NA	WA-State Academey combine	WA-18	NA	NA	192	78.4	4.8	6	3	4.4	7.8	7.8	5.2	39	NA	NA	NA	NA	NA	NA	NA	NA	72	75	87	1.04	1.73	2.87	1.05	1.74	2.93
														2004	17.5	1	3	17.5	National Combine	VIC	NA	NA	193.4	87.8	10.5	9.9	4.6	6.6	8.9	11.4	7.7	59.6	-18	4.5	85	21.9	256	321	328	328	65	72	72	1.19	1.91	3.15	1.19	1.91	3.15
														2008	17.9	4	11	17.9	National Combine	VIC	NA	NA	199.7	91.8	10.8	7.9	4.8	6	13	11.8	8.7	63	NA	NA	87.3	24.5	259	321	336	341	62	77	82	1.09	1.83	3.08	1.19	1.91	3.14
														2005	17.9	4	11	17.9	State Combine	VIC	NA	NA	196.1	83.5	6.4	8.3	3.9	5	8.4	7.9	6.4	46.3	NA	NA	82.4	23.3	254	317	317	330	63	63	76	1.08	1.8	3.04	1.09	1.82	3.04
														2004	20	3	9	20.1	State Combine	WA	NA	NA	188.3	91.2	7.3	6.9	2.7	6	6.8	7.1	4.6	41.4	NA	NA	83.4	22.5	247	309	307	321	62	60	74	1.07	1.77	2.97	1.03	1.76	2.94
														2004	23.9	4	11	23.9	National Combine	SA	NA	NA	187.6	77.5	4.9	7.4	3.6	5	7.4	7.9	4	40.2	-18.5	-2	80.1	19.8	246	299	315	316	53	69	70	1.07	1.76	2.96	0.99	1.74	2.92
														2009	17.2	1	1	17.2	AFL National Academy		NA	NA		76	6.4	4	7.2	4.7	7	8.2	7.3	44.8	NA	0.685268	-0.0196657	1.35103	NA	NA	NA	NA	NA	NA	NA	1.17	1.85	3.09	1.27	1.98	3.19
														2013	17.8	4	12	17.8	State Combine	VC - Geelong Falcons	NA	NA	180.4	75.8	3.8	7.6	3	6.4	8.8	9	4.6	43.2	NA	NA	78.6	19.2	228	295	NA	NA	67	NA	NA	1.24	1.95	3.14	NA	NA	NA
														1999	18.7	1	1	NA	National Combine	VIC	NA	NA	177.6	74.8	3.3	5.7	6.8	6.1	7.7	6.8	4.6	41	-33	NA	NA	NA	231	288	304	293	57	73	62	1.12	1.83	3.06	NA	NA	NA
														2005	17.5	1	3	17.6	National Combine	WA	NA	NA	195.7	85.6	5.5	9.2	4.4	6.7	13.5	8.2	6.2	53.7	-25	12	87.8	21.1	284	339	333	347	55	49	63	1.16	1.88	3.11	1.2	1.9	3.13
														2014	20.2	3	7	20.2	State Combine	Coburg	NA	NA	178.1	74.4	4.2	6.8	3	4.8	6.2	6.6	3.5	35.1	NA	NA	82.2	22.8	236	307	311	308	71	75	72	1.09	1.73	2.89	1.1	1.73	2.9
														2011	22	4	10	22	National Combine	VFL	NA	NA	175.1	74.6	4.8	8.9	4.2	6.1	8.4	7.4	4.4	44.2	NA	NA	79	19.9	233	303	311	310	70	78	77	1	1.71	2.86	1.06	1.76	2.94
														2013	18.2	3	7	18.2	National Combine	VM - Sandringham Dragons	NA	NA	184.6	78.1	12.1	9.3	3.5	5.8	8.8	12.4	8.1	60	NA	NA	78.5	21.2	238	292	302	303	54	64	65	1.16	1.84	3.06	1.09	1.78	2.98
														2002	17.3	2	6	17.3	National Combine	VC - Dandenong Stingrays	NA	NA	183	81.9	8.8	7.8	4.8	5.5	10	14	9	59.9	-23	20	76	22.9	239	297	307	318	58	68	79	1.16	1.9	3.16	NA	NA	NA
														2007	20.2	3	7	NA	State Combine	SA	NA	NA	191.3	94.6	7.4	9.4	4	6.2	14.1	12	6.8	59.9	NA	NA	82.1	21.2	247	308	323	316	61	76	69	1.13	1.87	3.15	1.04	1.77	3.02
														2001	17.7	1	1	17.7	National Combine	WA	NA	NA	177.5	76.6	10.5	9.4	4.2	6.5	13	17.6	8	69.2	-27	2.5	78	20.65	234	306	319	326	72	85	92	1.03	1.74	2.92	NA	NA	NA
														2007	18.6	1	3	18.6	National Combine	VIC	NA	NA	190.3	85.9	9.9	11.1	4.5	8.9	23.2	9.7	8.1	75.4	NA	NA	85.6	23	245	302	324	330	57	79	85	1.05	1.79	3.05	1.14	1.88	3.16
														2012	18.1	3	8	18.1	State Combine	VIC	NA	NA	180.3	79	5.8	7.2	3.7	6.5	7.2	9.8	5.6	45.8	NA	NA	78.2	22.9	230	300	302	318	70	72	88	1.07	1.77	2.96	1.11	1.81	2.99
														2010	18	4	10	NA	State Combine	SA	NA	NA	195.1	77.6	7	7.2	4	5.1	9.1	8.2	6.2	46.8	NA	NA	86.5	21	NA	NA	NA	NA	NA	NA	NA	1.09	1.8	3.07	1.06	1.78	3.04
														2015	17.5	3	8	17.6	VIC Pre-Season Combine	Murray	NA	NA	198.3	95.9	NA	NA	NA	NA	NA	NA	NA	NA	NA	NA	NA	NA	251	313	332	321	62	81	70	1.21	1.94	3.23	1.2	1.94	3.24
														2011	18	4	10	18	National Combine	TAS	NA	NA	195.9	80	6.8	8.6	4.7	7.6	9.3	10.3	6	53.3	NA	NA	83.5	22.6	248	313	322	332	65	74	84	1.09	1.81	3.08	1.07	1.79	3.05
														2002	17.3	2	6	17.3	National Combine	SA	NA	NA	175.1	72.8	7.4	6.5	3.4	4.8	6.4	9.8	6	44.3	-26	10.5	73.2	21.4	232	294	305	305	62	73	73	1.02	1.72	2.98	NA	NA	NA
														2013	17.3	3	9	17.3	AFL National Academy	Level 2	NA	NA	190	87.5	5.2	7	3.6	4.7	7.4	7.2	6.3	41.4	NA	1	1.7	1.8	245	311	318	322	66	73	77	1.23	1.94	3.17	1.23	1.93	3.15
														2016	17.6	3	8	17.6	U18 QLD State Combine	Palm Beach Currumbin	NA	NA	184	83	11.2	10	5	8.8	14.2	10.2	10.8	70.2	NA	NA	NA	NA	237	301	310	320	64	73	83	1.31	2.06	3.345	1.23	1.45	3.199
														2014	21.3	2	6	21.3	State Combine	South Fremantle	NA	NA	183.9	81.5	8	6.4	4.9	5.4	9	9.6	5.4	48.7	NA	NA	80.4	21.9	238	297	306	318	59	68	80	1.23	1.95	3.2	1.18	1.93	3.16
														2006	17.1	1	3	17.1	AFL National Academy		NA	NA		76.6	7.6	5.8	3.2	5	5.5	7.6	8.1	42.8	NA	0.848503	0.673474	1.43948	NA	NA	NA	NA	NA	NA	NA	NA	NA	3.12	NA	NA	3.24
														2003	17.5	1	3	17.6	National Combine	SA	NA	NA	179.2	83.5	11.6	9.2	5	11.8	18	19.9	10.8	86.3	-25	3.5	76.9	22.5	238	292	299	304	54	61	66	1.14	1.9	3.14	1.08	1.79	3.02
														2015	18.3	3	7	18.3	National Combine	WA	NA	NA	186.7	75.2	6.4	5.9	3.8	4.3	5.9	8.1	8.4	42.8	NA	NA	84.4	20	243	309	309	326	62	62	79	1.17	1.92	3.19	1.15	1.88	3.12
														2008	17.9	4	11	17.9	National Combine	SA	NA	NA	193.4	83.7	7.4	7.2	4.1	5.6	8	10	9	51.3	NA	NA	82.7	24.2	247	316	339	329	69	92	82	1.09	1.79	2.99	1.1	1.8	3
														2010	18.4	2	5	NA	State Combine	WA	NA	NA	178.9	74.5	7.9	5.5	4.4	6.3	7.4	11.5	6.9	49.9	NA	NA	81.7	21	243	307	326	321	64	83	78	0.97	1.67	2.88	0.98	1.69	2.9
														2006	17.7	1	1	17.7	National Combine	VIC	NA	NA	194.9	81.9	6.2	7.2	4	5	8.4	6	4.3	41.1	-31	16	83.2	24.6	251	309	331	324	58	80	73	1.23	1.93	3.12	1.15	1.88	3.08
														2010	17.8	4	12	NA	State Combine	VIC	NA	NA	181.9	84.7	5.8	6.1	9.4	7.7	12.5	8.6	7.6	57.7	NA	NA	74.5	21	234	294	301	319	60	67	85	1.11	1.86	3.12	1.13	1.86	3.1
														2001	17.8	4	11	17.9	National Combine	VC - Gippsland Power	NA	NA	178.3	77.1	5.6	7.2	3.3	4.3	7.4	6.7	3.3	37.8	-25	3	75	22.9	235	294	314	317	59	79	82	1.08	1.75	2.92	NA	NA	NA
														2009	18.5	2	4	18.5	National Combine	VIC	NA	NA	185.1	73.8	10.5	7.9	4.1	7.7	10.2	8.2	4.4	53	NA	NA	78.2	22.2	250	302	303	307	52	53	57	1.14	1.89	3.16	1.09	1.84	3.09
														2015	17.2	3	9	17.2	AFL National Academy	Level 2	NA	NA		79.7	4.4	6.8	3	4.6	6.6	6	4.8	36.2	NA	NA	NA	NA	258	318	329	319	60	71	61	1.1	1.81	3.04	1.09	1.79	3.04
														2008	16.7	2	5	16.7	AFL National Academy		NA	NA	181.9	73.3	7.2	5.6	3.5	4.9	6.2	9.4	9.2	46	NA	0.587328	0.112845	0.471551	236	293	306	297	57	70	61	1.17	1.91	3.13	1.19	1.91	3.14
														2010	18.7	1	1	NA	State Combine	VIC	NA	NA	187.8	70	3	7.4	7	5.1	8.2	6.6	4.4	41.7	NA	NA	76.2	22.2	NA	NA	NA	NA	NA	NA	NA	1.15	1.9	3.29	1.17	1.9	3.24
														2006	17.5	1	3	17.5	National Combine	SA	NA	NA	195	90.1	8.2	6.8	4.4	6.7	9	9.5	7.5	52.1	-31	16	85.6	23	256	321	334	334	65	78	78	1.16	1.88	3.09	1.18	1.9	3.11
														2002	18.4	2	5	18.4	National Combine	VC - Bendigo Pioneers	NA	NA	188.3	79.3	7.2	7.3	2.9	5.7	12.3	11.8	6	53.2	-28	17.5	76.5	23.5	246	NA	NA	NA	NA	NA	NA	NA	NA	NA	NA	NA	NA
														2006	18.3	2	5	18.4	National Combine	VIC	NA	NA	182.4	80.2	7.2	7.8	3.6	5.8	12.4	13.9	7	57.7	-25.5	14	79.4	23.2	232	297	312	309	65	80	77	1.26	2	3.2	1.21	1.95	3.16
														2007	17.5	1	3	17.5	National Combine	VIC	NA	NA	185.1	80.3	7.6	6.5	4.9	6.4	7.5	10.1	8.3	51.3	NA	NA	80.6	24.2	235	295	308	308	60	73	73	1.07	1.8	3.05	1.09	1.81	3.05
														2002	18.4	2	5	18.4	National Combine	VC - Bendigo Pioneers	NA	NA	187.4	76.1	5.4	6.5	2.7	5.1	8.9	9.9	4.6	43.1	-26	16	74.2	24.1	237	292	307	315	55	70	78	1.18	1.9	3.15	NA	NA	NA
														2016	18.1	1	2	NA	Vic Pre-Season Combine	Sandringham	NA	NA	190.2	79.4	NA	NA	NA	NA	NA	NA	NA	NA	NA	NA	NA	NA	243	313	325	310	70	82	67	NA	NA	NA	NA	NA	NA
														2011	17.1	4	12	17.1	AFL National Academy		NA	NA	186.7	73.7	9.1	6.3	4.8	5.6	8.9	9.5	6.4	50.6	NA	0.211889	0.829429	0.990081	242	299	311	319	57	69	77	1.03	1.76	3.02	1.08	1.83	3.08
														2002	17.9	4	11	17.9	National Combine	TAS	NA	NA	179	90.5	16.2	14.2	8.8	11	22.2	15.6	10.6	98.6	-23	6.5	77.5	23.5	230	295	299	313	65	69	83	1.03	1.74	2.96	NA	NA	NA
														2004	17.8	4	12	17.8	National Combine	NSW/ACT	NA	NA	198.9	96.2	9.1	9.1	6.6	8.6	16.6	11.2	6.5	67.7	-22	2	90.3	24.4	260	317	325	336	57	65	76	1.13	1.85	3.14	1.07	1.86	3.11
														2012	18	1	1	18	AFL National Academy		NA	NA	197.5	90.7	8.3	9.1	3.5	8.6	12.2	8.2	7.6	57.5	NA	-0.351269	-0.6619	-0.596238	269	311	314	324	42	45	55	1.1	1.83	3.16	1.08	1.81	3.14
														2008	16.2	1	2	NA	U16 State Combine	VC	NA	NA			NA	NA	NA	NA	NA	NA	NA	NA	NA	NA	NA	NA	NA	NA	NA	NA	NA	NA	NA	NA	NA	2.96	NA	NA	NA
														2009	18.5	2	4	18.5	National Combine	VIC	NA	NA	191.1	80.4	4.6	5.7	2.7	3.6	5	6.1	4.6	32.3	NA	NA	81.5	20.6	257	332	333	317	75	76	60	1.09	1.77	2.98	1.09	1.76	2.98
														2011	18.7	1	1	18.7	National Combine	VC	NA	NA	194.8	81.6	11.8	8.2	4.8	6.3	10.5	12.3	8.7	62.6	NA	NA	84.2	22	256	310	320	325	54	64	69	1.16	1.88	3.11	1.13	1.85	3.08
														2013	18.5	2	4	18.5	National Combine	WA - Subiaco	NA	NA	186.7	83.2	5.5	7	2.3	5.5	8.4	9.1	6.7	44.5	NA	NA	83	23.4	248	310	316	308	62	68	60	1.17	1.86	3.09	1.18	1.86	3.06
														2002	18.7	1	1	18.7	National Combine	QLD	NA	NA	177.1	78.1	8.4	6.8	4.2	5.6	8.2	8.2	9.4	50.8	-24	13	75	23.1	227	290	296	302	63	69	75	1.16	1.92	3.14	NA	NA	NA
														2011	21	3	9	21.1	State Combine	SA	NA	NA	188.3	84.3	8.4	10.4	3.9	8.7	14.2	14	5.6	65.2	NA	NA	83.9	23.8	244	315	318	336	71	74	92	1.08	1.78	3	1.09	1.78	3
														2009	18.4	2	5	18.4	National Combine	WA	NA	NA	185.6	81.3	9.1	10.5	6.3	11	12.5	11.7	6.2	67.3	NA	NA	81.8	22	255	317	315	330	62	60	75	1.18	1.89	3.05	1.12	1.8	2.97
														2011	17.9	4	10	17.9	National Combine	VM	NA	NA	185.2	76.1	7.2	8.3	3.1	8	11.8	11.8	8	58.2	NA	NA	82	21.7	246	307	318	317	61	72	71	1.13	1.86	3.1	1.31	2.05	3.27
														2006	18.3	2	6	18.3	State Combine	VIC	NA	NA	177.1	72.9	3.6	8.6	6.8	6.8	9.8	10.6	9	55.2	NA	NA	75.6	24	232	284	303	246	52	71	14	1.15	1.87	3.08	1.14	1.85	3.08
														2004	18.1	3	8	18.1	State Combine	VIC	NA	NA	180.4	75.4	9.9	8.8	3.9	5.1	8.2	10.8	6.3	53	NA	NA	76.8	24.1	236	293	301	308	57	65	72	1.32	2.04	3.28	1.3	2.02	3.25
														2004	17.7	1	1	17.7	National Combine	TAS	NA	NA	182.5	84.7	11	6.7	4.9	6	9.1	11.4	8.6	57.7	-17	17.5	80	23.8	241	297	300	313	56	59	72	1.15	1.9	3.12	1.14	1.89	3.1
														2008	16.9	2	4	16.9	AFL National Academy		NA	NA		80.6	7.2	7.4	3.3	5.2	7.8	4.5	3.6	39	NA	1.15865	3.92605	4.25588	NA	NA	NA	NA	NA	NA	NA	1.09	1.84	3.12	1.09	1.77	3.08
														1999	18.1	3	9	18.1	National Combine	VIC	NA	NA	184.9	80.7	2.7	8	6.7	5	6	9.4	5	42.8	-44	NA	NA	NA	245	307	314	311	62	69	66	1.13	1.82	3.04	NA	NA	NA
														2002	17.5	1	3	17.5	National Combine	VM - Eastern Ranges	NA	NA	191.6	79.9	7.2	7.1	3.6	4.9	8.1	12.3	6.7	49.9	-26	11	78	21.3	250	308	319	325	58	69	75	1.04	1.73	2.94	NA	NA	NA
														2014	18.7	1	1	18.7	State Combine	Northern Knights	NA	NA	178.8	72.8	9.1	7.2	3.9	6.2	7.8	8.8	6.5	49.5	NA	NA	81.8	22	233	304	303	311	71	70	78	1.1	1.85	3.03	1.11	1.86	3.01
														2008	18.3	2	6	18.3	National Combine	VIC	NA	NA	183.5	87.6	8	9.2	4.5	8.6	13.2	8	6.5	58	NA	NA	81.7	22.5	239	303	307	320	64	68	81	1.03	1.72	2.92	1.12	1.8	2.98
														2008	18	4	10	18	National Combine	VIC	NA	NA	192.2	84.7	7.4	10.8	4.4	8.1	13.7	14.8	9	68.2	NA	NA	85.1	23.2	253	316	311	333	63	58	80	1.03	1.8	3.07	1.03	1.76	3.06
														2013	18.7	1	1	18.7	National Combine	VM	NA	NA	188.1	73.7	6.7	6.7	4.3	5.2	7.4	8	6.4	44.7	NA	NA	82.6	22.2	251	315	317	327	64	66	76	1.12	1.84	3.06	1.07	1.77	2.97
														2008	17.7	1	1	17.8	National Combine	VIC	NA	NA	183.6	80.5	7.4	8	3.9	5.5	9.8	10.7	9	54.3	NA	NA	80.3	22	240	288	303	312	48	63	72	1.22	1.98	3.27	1.23	1.96	3.22
														2000	18.7	1	1	18.7	National Combine	VIC	NA	NA	186.7	84	44.5	NA	NA	NA	NA	NA	NA	44.5	-34.5	16.5	78.5	21	248	306	309	317	58	61	69	1.13	1.86	3.08	NA	NA	NA
														2012	18.5	1	3	18.6	National Combine	Tas	NA	NA	194.8	82.4	4.9	6.1	4.1	4.9	7.1	7.8	4.9	39.8	NA	NA	86	23.4	250	315	322	336	65	72	86	1.12	1.84	3.1	1.15	1.87	3.12
														2016	17.4	4	10	NA	Vic Pre-Season Combine	Northern	NA	NA	184.4	75.5	NA	NA	NA	NA	NA	NA	NA	NA	NA	NA	NA	NA	244	308	295	315	64	51	71	NA	NA	NA	NA	NA	NA
														2006	19	3	9	19	State Combine	VIC	NA	NA	189.7	86.4	3.6	5.6	8	5.8	13.2	12	6.6	54.8	NA	NA	78.7	24.6	250	303	317	303	53	67	53	1.07	1.85	3.12	1.13	1.85	3.06
														2015	17.2	4	12	17.2	VIC Pre-Season Combine	Oakleigh	NA	NA	189.5	80.8	NA	NA	NA	NA	NA	NA	NA	NA	NA	NA	NA	NA	245	310	310	323	65	65	78	1.2	1.96	3.24	1.21	1.94	3.23
														2005	17.9	4	10	17.9	National Combine	VIC	NA	NA	181.5	75.8	8.9	7.3	4.8	6.2	11.5	8.5	5.7	52.9	-23	9.5	79.1	25.3	239	299	305	312	60	66	73	1.07	1.8	3	1.08	1.78	2.98
														2015	17.7	1	3	17.7	AFL National Academy	Level 2	NA	NA		70.5	5.8	6.4	3.2	5	6.3	7.2	5.4	39.3	NA	NA	NA	NA	231	305	315	307	74	84	76	1.18	1.9	3.14	1.18	1.89	3.13
														2008	18.2	3	8	18.2	National Combine	VIC	NA	NA	190.5	82.5	6.6	8	3.5	4.6	8	7.3	5.4	43.4	NA	NA	84.7	25	246	306	323	323	60	77	77	1.14	1.86	3.08	1.17	1.89	3.1
														2007	18.6	1	2	18.6	National Combine	VIC	NA	NA	205.9	104.9	9.2	7	4.8	7.6	11	9.9	8	57.5	NA	NA	86	25.6	266	322	332	332	56	66	66	1.14	1.9	3.23	1.15	1.91	3.22
														2012	18.6	1	2	18.7	National Combine	WA	NA	NA	184	72.7	5.1	7.2	3.9	4.6	7.9	6.1	4.2	39	NA	NA	83.1	20.7	245	308	305	321	63	60	76	1.1	1.78	3.02	1.07	1.89	2.97
														2002	18.4	2	5	18.4	National Combine	VM - Eastern Ranges	NA	NA	181.1	67.3	8.4	8.5	5.1	9.2	12.9	10.4	6.1	60.6	-25	6	84.5	22.7	235	288	307	302	53	72	67	1.12	1.84	3.1	NA	NA	NA
														2013	24	4	10	24	State Combine	VIC	NA	NA	197.3	93.9	3.6	6.4	2.8	4.8	5.8	8.2	6.2	37.8	NA	NA	87.3	23.6	253	310	316	322	57	63	69	1.18	1.93	3.18	1.2	1.93	3.17
														2009	18	4	10	NA	State Combine		NA	NA	181.4	68.8	8.2	7.2	3.6	6.3	7.3	9.9	5.9	48.4	NA	NA	66.4	20.4	236	303	309	313	67	73	77	1.05	1.75	2.9	1.05	1.74	2.92
														2011	22	3	9	22	National Combine	VFL	NA	NA	198	94.1	6.1	7.4	3.7	6.4	9.7	6.4	6.2	45.9	NA	NA	90	22.4	263	322	328	332	59	65	69	1.24	1.95	3.18	1.08	1.82	3.1
														2014	19.6	1	2	19.7	State Combine	Oakleigh Chargers	NA	NA	179.5	79.6	5.8	7	3.6	7.6	10.4	8.2	4.3	46.9	NA	NA	81.4	21	233	299	301	309	66	68	76	1.19	1.94	3.16	1.18	1.89	3.08
														1999	18.3	2	5	18.4	National Combine	SA	NA	NA	193.5	89.6	3.9	11.4	8.8	8.5	17.6	18.4	7.7	76.3	-38.5	NA	NA	NA	258	311	313	331	53	55	73	1.19	1.93	3.19	NA	NA	NA
														2010	17.3	4	11	NA	VIC Pre-Season Combine	VC - Dandenong Stingrays	NA	NA	188.4	78.9	NA	NA	NA	NA	NA	NA	NA	NA	NA	NA	197	24	NA	NA	NA	NA	54	71	81	1.15	1.95	3.29	NA	NA	NA
														2002	18.1	3	8	18.1	National Combine	VM - Calder Cannons	NA	NA	186.5	80.1	6.2	3.2	4.2	6	6.4	7.4	8.3	41.7	-27	12	77.2	24	244	301	311	317	57	67	73	1.09	1.83	3.04	NA	NA	NA
														2015	17.7	2	6	17.7	VIC Pre-Season Combine	Gippsland	NA	NA	196.3	95.7	NA	NA	NA	NA	NA	NA	NA	NA	NA	NA	NA	NA	0	NA	NA	NA	NA	NA	NA	1.15	1.89	3.15	1.13	1.83	3.13
														2000	17.6	1	2	17.6	National Combine	SA	NA	NA	174.6	68.1	52.5	NA	NA	NA	NA	NA	NA	52.5	-24.5	-2.5	71.3	22	231	289	295	305	58	64	74	1.06	1.79	3.02	NA	NA	NA
														2004	18.7	1	1	18.7	State Combine	SA	NA	NA	182.9	81.7	9.4	9.4	3.8	7	12	13.8	7.4	62.8	NA	NA	77.7	21	233	296	300	305	63	67	72	1.1	1.82	3.08	1.07	1.81	3.07
														2008	17.8	4	12	17.8	National Combine	SA	NA	NA	189.3	80.1	6	7	3.1	5.4	8	9	7.2	45.7	NA	NA	87.5	22.5	246	308	320	333	62	74	87	1.19	1.93	3.15	1.22	1.97	3.19
														2008	18.5	1	3	18.6	National Combine	VIC	NA	NA	181.9	77.8	7.6	8.2	4.2	5.4	8.7	8.6	6.6	49.3	NA	NA	80.9	24	236	300	318	312	64	82	76	1.1	1.84	3.06	1.06	1.76	2.99
														2010	18.3	2	6	18.3	National Combine	VIC	NA	NA	189.4	76.4	6.4	6.2	2.9	3.7	7.1	6.6	4.1	37	NA	NA	83	23.3	241	304	314	322	63	73	81	0.95	1.7	2.92	1	1.71	2.93
														2013	18.2	3	7	18.2	National Combine	QLD	NA	NA	199.8	95.5	9.3	7.9	3.3	8.2	11	10.1	6.3	56.1	NA	NA	86.8	23.6	255	325	327	352	70	72	97	1.13	1.85	3.1	1.17	1.92	3.18
														2013	22.6	3	7	NA	WA Pre-Season Combine	WA - West Perth	NA	NA	176.3	73.7	NA	NA	NA	NA	NA	NA	NA	NA	NA	NA	NA	NA	NA	NA	NA	NA	58	73	51	0.94	1.65	2.93	0.93	1.62	2.91
														2010	18.7	1	1	18.7	National Combine	SA	NA	NA	189.4	77.7	6	6.4	3.3	4.7	7	7.3	5.8	40.5	NA	NA	83	23	245	300	315	321	55	70	76	1.28	2.02	3.25	1.2	1.92	3.15
														2006	18.5	1	3	18.6	National Combine	QLD	NA	NA	183.8	80.7	7.3	10.1	5.1	6	10.5	11.8	5.3	56.1	-25.5	6.5	82.3	19.1	238	300	326	320	62	88	82	1.09	1.81	2.99	1.13	1.85	3.01
														2011	18.4	2	5	18.4	National Combine	VC	NA	NA	180.2	78.4	8.5	8.3	4.3	6.4	9.2	8.8	5.9	51.4	NA	NA	78.2	21.5	235	292	298	301	57	63	66	1.06	1.78	3.01	1.03	1.8	3.03
														2014	18.6	1	2	18.7	National Combine	WA	NA	NA	177.2	78.4	8.6	16.2	6.2	15	25.4	10.3	6.6	88.3	NA	NA	83	21	233	298	300	307	65	67	74	1.08	1.81	3.03	1.15	1.89	3.1
														2011	18.4	2	5	18.4	National Combine	VC	NA	NA	173.6	75.6	5.2	5.5	3.9	5.2	7.1	6.8	5	38.7	NA	NA	76.2	22	226	297	297	309	71	71	83	1.04	1.74	2.91	1.06	1.75	2.95
														2010	21.8	4	12	NA	State Combine	VIC	NA	NA	186.6	75	3.7	6.4	7.2	4.7	6.3	7.7	5.7	41.7	NA	NA	79.2	23.6	239	310	328	325	71	89	86	1.03	1.78	2.97	1	1.71	2.88
														2004	18.6	1	2	18.6	State Combine	VIC	NA	NA	182.6	82.5	12.1	13.6	6.3	14.3	18.8	12.8	10	87.9	NA	NA	76	22.8	234	284	298	297	50	64	63	1.17	1.89	3.2	1.15	1.88	3.16
														2007	21.6	1	3	NA	State Combine	WA	NA	NA	194.7	105.4	7.8	10.4	4.8	14.6	28.2	11.2	7.8	84.8	NA	NA	81.5	25	257	315	NA	NA	58	NA	NA	1.22	2	3.32	NA	NA	NA
														2011	18.1	3	9	18.1	National Combine	VC	NA	NA	189.6	84.3	8.2	7	3.5	5.8	7.8	7.4	4.2	43.9	NA	NA	84.2	23.6	247	315	323	327	68	76	80	1.09	1.82	3.07	1.1	1.82	3.06
														2002	18.1	3	8	18.1	National Combine	SA	NA	NA	195.8	92.1	6.2	8.5	4.5	5.7	7.4	9.9	6.5	48.7	-24	23	80.1	24.9	256	310	315	330	54	59	74	1.17	1.9	3.18	NA	NA	NA
														2006	18.3	2	6	18.3	National Combine	VIC	NA	NA	184	74.3	8.1	8.4	4	6.8	12.4	8.6	5.2	53.5	-39	3.5	80.2	22.8	237	302	321	309	65	84	72	1.15	1.88	3.08	1.17	1.88	3.07
														2014	17.5	3	9	17.5	VIC Pre-Season Combine	VM - Calder Cannons	NA	NA	180.6	74.1	NA	NA	NA	NA	NA	NA	NA	NA	NA	NA	NA	NA	237	298	328	316	61	91	79	NA	NA	NA	NA	NA	NA
														2012	18.6	1	3	18.6	National Combine	VIC	NA	NA	195.9	87	9.6	8.2	3.4	9.6	12.3	9.4	8.9	61.4	NA	NA	88.5	19.5	256	314	318	326	58	62	70	1.08	1.79	3.04	1.06	1.76	2.99
														2013	21.2	4	12	21.2	VFL Pre-Season Combine	VIC	NA	NA	190.5	90.4	NA	NA	NA	NA	NA	NA	NA	NA	NA	NA	NA	NA	250	309	320	318	59	70	68	1.06	1.8	3.04	NA	NA	NA
														2005	15.8	1	2	15.8	AFL National Academy		NA	NA	203.3	92.1	12.2	6.4	5.2	6	8.5	11.8	10.3	60.4	NA	-0.587959	NA	NA	269	327	330	346	58	61	77	1.24	1.96	3.2	1.06	1.78	3
														2015	18.2	3	8	18.2	National Combine	WA	NA	NA	188.6	77.7	8	7.8	3.4	5.9	8.9	8.9	5.2	48.1	NA	NA	85.2	23.4	241	317	332	324	75	90	82	1.09	1.8	3.06	1.03	1.75	2.97
														2015	18.2	3	8	18.2	National Combine	SA	NA	NA	173.1	77.6	5.5	7.2	3.4	5.5	10.6	7.9	5.6	45.7	NA	NA	76.6	21.1	223	283	303	301	57	77	75	1.16	1.84	3.03	1.09	1.78	2.96
														2013	24.5	2	4	NA	NEAFL Combine		NA	NA	183	83.3	NA	NA	NA	NA	NA	NA	NA	NA	NA	NA	NA	NA	NA	NA	NA	NA	64	67	72	NA	NA	NA	NA	NA	NA
														2005	18.4	2	4	18.4	National Combine	VIC	NA	NA	192.9	83.3	8.6	6.3	4.2	5.3	9.5	8	5.6	47.5	-30	7.5	83.3	22.1	262	320	327	331	58	65	69	1.24	2	3.24	1.27	2.02	3.29
														2003	18.7	1	1	18.7	National Combine	WA	NA	NA	194.6	89.2	6.2	5.6	3	3.9	4.7	5.2	5.1	33.7	-37	8.5	81.4	22.7	256	315	325	329	59	69	73	1.17	1.86	3.14	1.15	1.88	3.14
														2016	18.5	4	10	18.5	U18 QLD State Combine	Palm Beach Currumbin	NA	NA	190	82	7.2	6.8	3.8	6.6	9.8	8	8.8	51	NA	NA	NA	NA	244	306	316	321	62	72	77	1.29	2	3.286	1.19	1.89	3.167
														2013	18.3	2	6	18.3	State Combine	SA	NA	NA	180.5	74.4	9	7.4	4.3	5.8	7	12.4	9	54.9	NA	NA	77.8	21.6	NA	295	306	305	NA	NA	NA	1.1	1.85	3.09	1.13	1.88	3.13
														2000	18	3	9	18	National Combine	SA	NA	NA	187.5	74.6	38.7	NA	NA	NA	NA	NA	NA	38.7	-23.5	10.5	80.7	23.2	251	316	320	324	65	69	73	1.25	1.96	3.22	NA	NA	NA
														1999	18.7	1	1	18.7	National Combine	VIC	NA	NA	174.6	71.8	2.6	4.7	6.6	4	5	7.2	4.4	34.5	-41	NA	NA	NA	226	288	294	311	62	68	85	1.06	1.75	2.94	NA	NA	NA
														2016	17.9	2	5	NA	NSW/ACT Pre-Season Combine	NSW/ACT U/18	NA	NA	197	88.1	7	7	4	8	7	9	8	50	NA	NA	NA	NA	NA	NA	NA	NA	NA	NA	NA	1.18	1.97	3.24	1.21	2.01	3.27
														2006	18.3	2	5	18.4	State Combine	WA	NA	NA	184.3	76.1	6.2	7.7	2.9	5.3	10.2	8.7	5.2	46.2	NA	NA	87.4	25.1	253	NA	324	328	NA	71	75	1.03	1.74	2.95	1.04	1.76	2.96
														2002	18.4	2	5	18.4	National Combine	NSW/ACT	NA	NA	193.6	87.6	7.2	7.1	2.6	4.4	6.5	10.2	8.4	46.4	-23	21	83.5	25.1	262	NA	NA	NA	NA	NA	NA	1.18	1.92	3.22	NA	NA	NA
														2011	18.2	3	7	18.2	National Combine	VC	NA	NA	194.2	89.6	10.1	9	5.6	8.9	14.1	12.6	9.6	69.9	NA	NA	83.8	21.7	250	308	319	326	58	69	76	1.18	1.9	3.14	1.19	1.91	3.14
														2005	17.6	1	2	17.6	National Combine	VIC	NA	NA	186.2	89.5	6.9	7.4	4.2	6.6	10.2	9.3	8.4	53	-23	14	78	24.7	244	310	324	320	66	80	76	1.1	1.84	3.07	1.15	1.86	3.07
														2006	16.9	1	1	16.9	AFL National Academy		NA	NA	190.9	80.6	7.8	6.8	3.2	5.6	12.2	11.4	7.4	54.4	NA	-0.0982559	NA	NA	255	308	309	326	53	54	71	NA	1.96	3.25	NA	1.85	3.09
														2007	17.7	1	1	NA	State Combine	VIC	NA	NA	191.6	82.8	3.1	9.4	9	6	7	10.6	4.6	49.7	NA	NA	81	24.4	251	306	317	327	55	66	76	1.1	1.88	3.15	1.19	1.98	3.25
														2012	18.2	3	7	18.2	National Combine	SA	NA	NA	177.4	70.4	7.6	6.4	5.1	6	7.5	14.7	10.9	58.2	NA	NA	78.6	19	236	293	306	310	57	70	74	1.1	1.84	3.09	1.12	1.84	3.06
														2014	18.8	4	12	18.8	National Combine	ACT	NA	NA	188.4	85.5	4.8	7.6	3.8	7	12.4	6.6	4.4	46.6	NA	NA	83.7	22.3	250	306	309	320	56	59	70	1.08	1.79	3	1.14	1.85	3.07
														2010	18.1	3	8	18.1	National Combine	VIC	NA	NA	190.8	83.3	8.8	6.6	3.1	5.4	6.4	12.1	8.6	51	NA	NA	80.6	22	240	297	315	316	57	75	76	1.33	2.08	3.31	1.21	1.96	3.19
														2016	17.3	4	10	17.29	SANFL-COE combine	WWTFC	NA	NA	171	66.9	NA	NA	NA	NA	NA	NA	NA	53.3	NA	NA	NA	NA	NA	NA	NA	NA	64	82	66	NA	NA	NA	NA	NA	NA
														2007	17.5	1	3	NA	State Combine	VIC	NA	NA	180	76.4	4.4	8.7	9.3	7.5	12.3	12.2	9.4	63.8	NA	NA	77.4	21.3	236	298	302	307	62	66	71	1.18	1.91	3.12	1.23	1.94	3.14
														2010	18.1	3	9	NA	State Combine	WA	NA	NA	183.4	75.4	9	9.5	4	9.4	13.2	10.9	5.4	61.4	NA	NA	85.5	23.2	245	322	327	346	77	82	101	1.05	1.72	2.96	0.98	1.75	2.94
														2009	17.8	2	6	17.8	AFL National Academy		NA	NA		82.6	3.9	2.7	7.7	5.6	7.7	6.2	4.2	38	NA	1.24026	0.831191	1.66183	NA	NA	NA	NA	NA	NA	NA	1.15	1.87	3.12	1.28	2	3.23
														1999	17.7	1	1	17.7	National Combine	WA	NA	NA	191.7	75.4	3.8	8.8	6.8	6.2	10.9	11.4	6.8	54.7	-29	NA	NA	NA	254	308	312	319	54	58	65	1.05	1.83	3.12	NA	NA	NA
														2007	18.2	3	7	NA	State Combine	WA	NA	NA	185.9	76.8	7.1	6.2	2.9	5.3	6.4	10.9	5.2	44	NA	NA	79	23	245	312	324	319	67	79	74	1.06	1.78	2.96	1.12	1.81	2.98
														2007	18.9	4	10	NA	State Combine	QLD	NA	NA	198.5	86.7	3.6	9.9	8.8	8.5	12.6	14	13.4	70.8	NA	NA	85.5	24.6	260	320	330	332	60	70	72	1.21	1.94	3.18	1.21	1.94	3.17
														2012	18.6	1	3	18.6	National Combine	VIC	NA	NA	198	80.4	5.9	6.4	3.7	4.1	6.7	6.9	5.3	39	NA	NA	86.7	20.6	247	320	333	329	73	86	82	1.09	1.79	3.04	1.09	1.79	3.05
														2015	18.8	1	1	18.8	State Combine	WA	NA	NA	180.7	68.9	6	7.2	3.3	5	6.2	9.3	5.8	42.8	NA	NA	75	22	224	281	302	307	57	78	83	1.09	1.8	3.05	1.08	1.79	3
														2011	18	1	3	18	VIC Pre-Season Combine	VC - Geelong Falcons	NA	NA	189.5	87	NA	NA	NA	NA	NA	NA	NA	NA	NA	NA	NA	NA	NA	NA	NA	NA	60	54	74	1	1.74	2.98	NA	NA	NA
														2005	16.4	3	7	16.4	AFL National Academy		NA	NA	171.9	68.1	7.4	8.1	4.3	6.9	11.2	8.4	4.8	51.1	NA	0.171081	NA	NA	239	297	294	299	58	55	60	1.14	1.89	3.12	1.18	1.9	3.15
														2008	18.3	2	6	18.3	National Combine	VIC	NA	NA	185.2	81.8	8.1	8.9	4.8	10.2	21.3	14.2	8.8	76.3	NA	NA	82.8	19.5	241	298	300	305	57	59	64	1.11	1.83	3.03	1.1	1.82	3.01
														2014	18.1	3	9	18.1	National Combine	SA	NA	NA	180	70.6	7.2	7.2	3.7	5.4	10.2	7	6.6	47.3	NA	NA	80.2	22.1	234	299	304	306	65	70	72	1.09	1.79	2.99	1.09	1.79	2.99
														2011	24.6	1	3	24.6	State Combine	SA	NA	NA	180	82.1	8.4	9.2	4	5.6	8.8	9.7	3.7	49.4	NA	NA	79.1	21.1	241	301	316	311	60	75	70	1.11	1.82	2.98	1.09	1.77	2.95
														2012	18.4	2	4	18.5	National Combine	VIC	NA	NA	190.5	93.8	9.8	7.6	5.1	6.8	17.2	13	8.9	68.4	NA	NA	85.1	22.3	242	306	320	NA	64	78	NA	1.08	1.78	3.05	1.12	1.82	3.06
														2016	18.1	1	1	NA	WA-State Academey combine	WA-18	NA	NA	199	94.85	8.2	6.6	3.6	4.8	8.2	8.4	5.8	45.6	NA	NA	NA	NA	NA	NA	NA	NA	61	77	75	1.29	2	3.29	1.24	2.03	3.33
														2008	16.7	1	3	16.7	AFL National Academy		NA	NA	186.4	69.5	6	6.4	4.2	5.4	7.5	6.3	4.7	40.5	NA	1.03622	-0.0247418	-0.0247418	244	302	311	311	58	67	67	1.24	1.99	3.24	1.25	1.98	3.24
														2008	18.4	2	5	18.4	National Combine	VIC	NA	NA	180.2	83.2	12	13.7	7.6	12.4	20.2	16.2	10.5	92.6	NA	NA	82.7	20.1	237	302	313	321	65	76	84	1.13	1.84	3.06	1.15	1.84	3.04
														2006	18.2	3	7	18.2	State Combine	NSW/ACT	NA	NA	186.9	80.3	9.4	9	5.8	8.1	10.7	9.8	9.3	62.1	NA	NA	81.4	23.5	244	297	318	314	53	74	70	1.14	1.89	3.12	1.2	1.91	3.12
														2005	18.6	1	3	18.6	State Combine	SA	NA	NA	188	79.5	7.1	7.4	3.6	8.2	7.6	12.6	6.7	53.2	NA	NA	80.6	23.2	241	301	313	321	60.5	72.5	80.5	1.21	1.94	3.23	1.18	1.9	3.17
														2007	18.6	1	2	18.6	National Combine	VIC	NA	NA	201.5	93.7	6.5	9.5	4	8.1	10.6	9.4	9	57.1	NA	NA	87.5	24	268	317	327	337	49	59	69	1.21	1.99	3.32	1.2	1.97	3.27
														2013	22	4	10	22	State Combine	SA	NA	NA	175.6	76.8	5.9	10.1	3.1	9.4	19.6	10.8	4	62.9	NA	NA	77.9	22.8	232	289	302	314	57	70	82	1.08	1.8	3.07	1.07	1.78	3.07
														2011	18.1	3	8	18.1	National Combine	VM	NA	NA	177.5	70.6	9.1	8.1	4.1	6.9	10.2	7.8	6.4	52.6	NA	NA	76.2	21.6	232	301	320	315	69	88	83	1.03	1.74	2.92	1.06	1.76	2.96
														2012	18	4	10	18	National Combine	SA	NA	NA	187	83.1	8.6	9	3.7	6.6	11.1	7.4	5.7	52.1	NA	NA	87.7	21.7	252	311	331	330	59	79	78	1.15	1.97	3.16	1.13	1.85	3.09
														2000	17.8	4	12	17.8	National Combine	SA	NA	NA	187.3	72.2	56.4	NA	NA	NA	NA	NA	NA	56.4	-30.5	0.5	77	21	246	306	309	330	60	63	84	1.15	1.87	3.1	NA	NA	NA
														2003	18.1	3	8	18.1	National Combine	WA	NA	NA	179.9	74.1	8.7	6.8	3.4	4.8	7.8	10.1	6.5	48.1	-20	21	74	20.5	233	291	305	314	58	72	81	1.08	1.78	2.99	1.07	1.77	2.98
														2015	17.8	4	12	17.8	National Combine	SA	NA	NA	197.2	98.3	10.8	9.6	3.4	9.2	13.9	10.8	7	64.7	NA	NA	89	22.8	259	317	326	335	57	66	75	1.04	1.78	3.06	1.01	1.75	3.02
														2011	19.4	2	5	19.4	State Combine	SA	NA	NA	186.5	80.8	9.1	8.2	4.2	9	12.8	11.1	5.5	59.9	NA	NA	81.8	21.8	240	301	321	320	61	81	80	1.13	1.63	3.03	1.13	1.83	3.02
														2005	18.3	2	6	18.3	National Combine	WA	NA	NA	183	76.5	6.3	8.1	4	6.5	11	9	6	50.9	-19.5	9	75.1	20.7	233	299	304	316	66	71	83	1.06	1.77	2.93	1.06	1.77	2.92
														2009	16.4	4	11	16.4	AFL National Academy		NA	NA		82.1	6.5	3.5	9.9	7.8	11.1	11.2	7.5	57.5	NA	-0.351269	-0.913939	0.752474	NA	NA	NA	NA	NA	NA	NA	1.16	1.86	3.07	1.18	1.89	3.09
														2008	18.2	3	7	18.3	National Combine	WA	NA	NA	190.9	84.5	5.8	6.4	3	3.6	6.9	7.3	4.9	37.9	NA	NA	81.7	23.1	246	318	308	316	72	62	70	1.12	1.8	3	1.12	1.81	3.01
														2003	17.9	4	11	17.9	National Combine	VC - Bendigo Pioneers	NA	NA	184.2	84.8	9.4	7.5	4.9	5.6	8.2	9.9	6.3	51.8	-25.5	8	76	22.6	238	309	318	326	71	80	88	1.07	1.8	2.98	1.12	1.81	3
														2012	19.3	2	6	19.3	State Combine	VIC	NA	NA	196.6	86.4	8	8.8	3.4	7	8.6	10.6	6.4	52.8	NA	NA	88.2	25.1	252	320	334	332	68	82	80	1.06	1.79	3.03	1.07	1.79	3.02
														2011	18.3	2	6	18.3	National Combine	VC	NA	NA	187.4	85.1	6.6	7.3	3.5	6.4	9	9.2	6.4	48.4	NA	NA	81.6	23.6	236	311	304	320	75	68	84	1.07	1.77	2.99	1.07	1.77	2.99
														2011	18.6	1	2	18.7	National Combine	VM	NA	NA	192	88.4	8.2	7.1	4.7	5.5	8	10.4	9.8	53.7	NA	NA	79.4	23.2	249	307	313	318	58	64	69	1.06	1.78	3.05	1.04	1.76	3.01
														2004	18.1	3	9	18.1	National Combine	NT	NA	NA	180.7	74	6.3	8.4	4	6	10.5	9.3	6.4	50.9	-21.5	2	81.6	23.5	237	303	309	330	66	72	93	1.02	1.72	2.87	1.08	1.89	2.97
														2010	18.2	3	8	18.2	National Combine	SA	NA	NA	191.1	81.2	9.1	6.8	4.2	6	6.3	9.8	6.8	49	NA	NA	84.6	23.5	249	312	324	314	63	75	65	1.13	1.89	3.11	1.12	1.88	3.1
														2016	18.1	1	1	NA	Vic Pre-Season Combine	Sandringham	NA	NA	186.4	82.3	NA	NA	NA	NA	NA	NA	NA	NA	NA	NA	NA	NA	240	312	320	327	72	80	87	NA	NA	NA	NA	NA	NA
														2007	18.4	2	4	18.4	National Combine	VIC	NA	NA	195.9	90.1	8.4	7.7	3.5	6.1	11.6	14.6	6.7	58.6	NA	NA	82	23.4	244	312	333	337	68	89	93	1.13	1.85	3.08	1.07	1.78	2.99
														2000	17.9	4	11	17.9	National Combine	QLD	NA	NA	184.8	83.6	59.4	NA	NA	NA	NA	NA	NA	59.4	-23	6	76.3	22	248	304	316	320	56	68	72	1.21	1.93	3.11	NA	NA	NA
														2010	18.3	2	6	NA	State Combine	VIC	NA	NA	191	83.2	3	4.3	7.6	4.7	7.6	6.3	4.6	38.1	NA	NA	80	23	246	311	317	328	65	71	82	1.23	1.94	3.14	1.31	2.02	3.23
														2013	18.1	1	2	18.1	VIC Pre-Season Combine	VC - Geelong Falcons	NA	NA	173.2	73	NA	NA	NA	NA	NA	NA	NA	NA	NA	NA	NA	NA	225	286	287	297	61	72	62	1.12	1.83	3.1	NA	NA	NA
														2015	18.6	1	3	18.6	State Combine	WA	NA	NA	187.4	81.3	8.7	8.8	4.5	7.2	11.1	13.8	5.2	59.3	NA	NA	80.5	20.5	237	307	316	327	70	79	90	1.08	1.78	3.01	1.05	1.76	2.96
														2009	18.1	3	9	18.1	National Combine	NT	NA	NA	188.7	76.5	10	8	5.8	7	15.2	13.4	8.7	68.1	NA	NA	87	23	267	327	328	336	60	61	69	1.21	1.94	3.24	1.16	1.88	3.14
														1999	18.4	2	5	18.4	National Combine	VIC	NA	NA	186.1	82.9	4.2	7.1	8.2	5.2	8.3	8.5	4.8	46.3	-43.5	NA	NA	NA	245	308	308	321	63	63	76	1.12	1.86	3.1	NA	NA	NA
														2012	18.7	1	2	18.7	National Combine	VIC	NA	NA	180.4	75.4	4.7	5.6	2.9	4.1	7	7.5	4.8	36.6	NA	NA	79.3	21.2	236	296	309	308	60	73	72	1.11	1.79	2.98	1.15	1.84	3.02
														2013	18.1	3	8	18.1	National Combine	TAS	NA	NA	181.6	73.4	7.3	7.3	2.8	6.5	9.3	7.9	6.6	47.7	NA	NA	76.7	20.7	232	293	302	304	61	70	72	1.19	1.89	3.09	1.15	1.86	3.06
														2003	18.2	3	7	18.3	National Combine	VC - Murray Bushrangers	NA	NA	182.1	78	6.4	8	4	6.8	10.8	7.6	6.9	50.5	-24	8.5	80.4	21.4	241	302	304	317	61	63	76	1.1	1.78	2.94	1.08	1.75	2.9
														2007	17.8	4	12	NA	State Combine	VIC	NA	NA	187.2	82.5	4	11.7	9.2	6.4	9.9	12.6	6.8	60.6	NA	NA	76	24.4	239	299	300	313	60	61	74	1.08	1.81	3.08	1.1	1.86	3.09
														2005	18.4	2	5	18.4	National Combine	VIC	NA	NA	182.8	75.2	7.3	6.5	4.2	7.5	10.6	9.3	5.3	50.7	-20	10	80	22.1	252	318	309	325	66	57	73	1.03	1.74	2.93	1.07	1.76	2.93
														2005	17.6	1	2	17.6	State Combine	SA	NA	NA	179.9	70.6	5.5	9.4	4.3	9.2	5.4	11.3	6.9	52	NA	NA	79.1	21.4	234	285	310	282	51	76	48	1.19	1.92	3.19	1.22	1.95	3.21
														2005	18.6	1	2	18.6	National Combine	VIC	NA	NA	184.4	81.4	3.7	7.1	3.1	5.4	6.5	7.2	5	38	-28	13	76.5	22.4	240	299	297	315	59	57	75	1.27	2.01	3.24	1.11	1.83	3.05
														2000	17.5	1	3	17.6	National Combine	SA	NA	NA	183.6	73.5	44.3	NA	NA	NA	NA	NA	NA	44.3	-25.5	19.5	77.5	23.6	241	291	306	295	50	65	54	1.12	1.87	3.14	NA	NA	NA
														2004	18.1	3	8	18.1	National Combine	SA	NA	NA	183.4	81.6	8	7.7	5	6.3	10.3	9.8	8.2	55.3	-18	11.5	79.3	24.2	239	297	311	317	58	72	78	1.05	1.78	3.02	1.06	1.77	3.01
														2006	18.6	1	2	18.6	National Combine	WA	NA	NA	194.1	81	6.2	7	3.2	5	7.7	9	5.2	43.3	-26	15.5	84.6	23.8	249	306	326	321	57	77	72	1.23	1.98	3.25	1.26	1.98	3.25
														2001	17.9	4	11	17.9	National Combine	VM - Oakleigh Chargers	NA	NA	189.3	82.7	5.6	7.5	3.2	5.1	7.2	8.2	5.1	41.9	-30	5	82	24.1	248	306	320	318	58	72	70	1.12	1.85	3.11	NA	NA	NA
														2005	17.6	1	3	17.6	National Combine	WA	NA	NA	183.7	72.2	7.2	8.6	4.6	6.7	10.9	9.1	6.4	53.5	-26	9	80.3	21.8	256	310	314	317	54	58	61	1.06	1.79	3.04	1.06	1.79	3.03
														2000	18.1	3	9	18.1	National Combine	VIC	NA	NA	192	75.5	67.1	NA	NA	NA	NA	NA	NA	67.1	-37.5	-6	79.4	21.4	251	318	317	325	67	66	74	1.15	1.84	3.04	NA	NA	NA
														2013	24.8	4	12	24.8	State Combine	TAS	NA	NA	196.2	91.1	6.6	7	3.4	7.4	14.4	9.4	5.8	54	NA	NA	84.6	22.6	243	306	318	319	63	75	76	1.24	1.98	3.25	1.28	2.04	3.31
														2013	20.7	1	1	20.7	National Combine	QLD	NA	NA	199.6	102	5.2	7.3	3.1	5.7	9.2	6.5	5.5	42.5	NA	NA	85.2	24.7	251	326	334	338	75	83	87	1.17	1.86	3.09	1.18	1.87	3.09
														2012	18.5	1	3	18.5	National Combine	Tas	NA	NA	189.2	79.6	5.6	6.2	3.3	5.3	7.2	7.3	5.4	40.3	NA	NA	82.4	21.2	237	308	318	323	71	81	86	1.17	1.86	3.07	1.17	1.86	3.05
														2004	18.5	2	4	18.5	National Combine	VIC	NA	NA	190.7	76.1	8.8	7.6	4.8	6.4	9.1	10.5	7	54.2	-5	13	83.6	22.9	254	314	337	336	60	83	82	1.17	1.89	3.13	1.15	1.85	3.08
														2008	17.7	1	2	17.7	National Combine	VIC	NA	NA	188.9	75.3	7	8.8	3.6	6.3	10	12.6	6	54.3	NA	NA	82.2	21.6	247	298	306	313	51	59	66	1.09	1.87	3.14	1.2	1.93	3.18
														2004	17.5	1	3	17.6	State Combine	SA	NA	NA	191	73.2	5.2	6.4	3.3	4.8	6.2	8.4	7.4	41.7	NA	NA	84.3	22.1	248	309	327	330	61	79	82	1.12	1.83	3.04	1.06	1.76	2.97
														2013	25	4	10	25	State Combine	SA	NA	NA	195.6	88.9	5.7	6.7	3	4.6	7.1	6.7	4.7	38.5	NA	NA	86	24.4	247	326	340	342	79	93	95	1.02	1.74	2.94	0.98	1.73	2.93
														2005	18.6	2	5	18.6	AFL National Academy		NA	NA	198.5	92.6	8.4	7.8	5.7	5.7	8.5	8.4	7.2	51.7	NA	0.12211	NA	NA	266	329	335	339	63	69	73	1.18	1.93	3.22	1.16	1.91	3.2
														2012	19.4	2	4	19.5	State Combine	VIC	NA	NA	170.6	78	6.8	17.6	4.4	9.6	19.8	9.4	5	72.6	NA	NA	76.2	24.4	218	286	284	292	68	66	74	1.1	1.79	3	1.11	1.82	3.02
														2015	18.6	1	3	18.6	National Combine	NSW	NA	NA	188.6	79	7.9	7.4	3.1	6.3	8.3	7.2	5.4	45.6	NA	NA	84.5	21.5	240	309	319	337	69	79	97	1.08	1.85	2.98	1.11	1.81	2.99
														2011	18.1	3	8	18.2	National Combine	VM	NA	NA	192.5	88.4	10.5	7.1	5.3	5.7	10.4	11	7.6	57.6	NA	NA	81	22	252	311	318	322	59	66	70	1.09	1.79	2.98	1.23	1.92	3.12
														2013	19.5	1	3	19.5	State Combine	VM - Oakleigh Chargers	NA	NA	197.4	95.6	10	12.2	4.3	7.3	10.6	15	7.3	66.7	NA	NA	88.3	22.1	252	327	325	342	75	73	90	1.29	2.02	3.26	1.33	2.03	3.32
														2005	18.5	1	3	18.5	National Combine	WA	NA	NA	188.6	79.3	5.8	6.2	3.7	4.8	5.4	7	4.1	37	-19	10	83.5	20.9	252	317	330	329	65	78	77	1.09	1.79	2.98	1.05	1.77	2.94
														2012	18.2	1	1	18.2	SA Pre-Season Combine	SA - WWTFC	NA	NA	182.5	75.5	NA	NA	NA	NA	NA	NA	NA	NA	NA	NA	NA	NA	NA	NA	NA	NA	59	66	68	NA	NA	NA	NA	NA	NA
														2012	22.4	2	5	22.4	National Combine	VIC	NA	NA	189.8	83.7	6.4	6.9	3.6	5.1	8.1	11.8	6.2	48.1	NA	NA	84.5	22.2	242	327	322	331	85	80	89	1.09	1.69	2.89	1.11	1.78	3.15
														2011	17.6	2	6	17.6	AFL National Academy		NA	NA	186.5	82.2	9.5	7.1	3.9	6.6	8.8	12.4	9	57.3	NA	-0.334946	0.502385	1.23107	249	298	305	312	49	56	63	1.19	1.95	3.26	1.18	1.94	3.24
														2009	17	2	4	17	AFL National Academy		NA	NA		86.8	4.8	3.2	11.6	7.9	11	8.4	4.8	51.7	NA	0.12211	0.798377	1.96361	NA	NA	NA	NA	NA	NA	NA	1	1.68	2.85	1.1	1.7	2.87
														2010	17	1	3	NA	VIC Pre-Season Combine	VC - Dandenong Stingrays	NA	NA	181	73.6	NA	NA	NA	NA	NA	NA	NA	NA	NA	NA	188	24	NA	NA	NA	NA	72	72	68	1.19	1.92	3.15	NA	NA	NA
														2008	17.4	4	11	17.4	AFL National Academy		NA	NA		87.4	7.4	6.8	3.4	6.9	11.7	13.8	11	61	NA	-0.636929	0.595501	1.16909	NA	NA	NA	NA	NA	NA	NA	1.08	1.8	3.06	1.09	1.8	3.05
														2005	18.1	3	9	18.1	State Combine	VIC	NA	NA	187.5	79.1	6.3	7	2.8	5.2	8.3	6.2	5.5	41.3	NA	NA	81.8	22.8	243	303	318	305	60	75	62	1.11	1.85	3.16	1.16	1.91	3.18
														2015	18.7	1	1	18.7	National Combine	VIC C	NA	NA	183.4	79.8	6.2	7.6	3.5	5.8	10	8.4	4	45.5	NA	NA	81.9	20.1	239	310	321	327	68	79	85	1.12	1.82	3.02	1.09	1.82	3.01
														2010	17.5	2	4	17.5	National Combine	WA	NA	NA	190.7	86	6.5	6.7	4	5.1	8.2	11.2	8.2	49.9	NA	NA	84	22.5	258	313	317	325	55	59	67	1.05	1.77	2.99	1.22	1.94	3.16
														2015	21.7	3	7	21.7	NT Pre-Season testing	Remote All-Stars	NA	NA	179.5	77.6	NA	NA	NA	NA	NA	NA	NA	NA	NA	NA	NA	NA	238	304	298	305	66	60	67	1.11	1.82	3.04	1.06	1.77	2.98
														2006	18.1	3	9	18.1	National Combine	SA	NA	NA	189.4	78.2	8.7	6.8	3.7	6.4	8.8	10.9	6.3	51.6	-27	9	82.5	23.5	247	302	316	320	55	69	73	1.13	1.84	3.06	1.12	1.83	3.01
														2013	17.2	4	12	17.2	VIC Pre-Season Combine	VC - Murray Bushrangers	NA	NA	179	64.5	NA	NA	NA	NA	NA	NA	NA	NA	NA	NA	NA	NA	227	293	298	311	66	84	71	1.18	1.92	3.17	NA	NA	NA
														2009	18.4	2	5	18.4	National Combine	ACT	NA	NA	176.8	71.7	7.6	7.3	4.4	5.4	15.7	9.2	5.6	55.2	NA	NA	78.6	19.2	246	303	310	309	57	64	63	1.16	1.85	3.03	1.16	1.85	3.02
														2016	17.8	2	6	NA	Vic Pre-Season Combine	Eastern	NA	NA	189.5	84.5	NA	NA	NA	NA	NA	NA	NA	NA	NA	NA	NA	NA	259	326	343	330	67	84	71	NA	NA	NA	NA	NA	NA
														2004	18.7	1	1	18.7	State Combine	VIC	NA	NA	185.9	83.1	8.4	9.4	3.8	10.2	15.8	8.2	5.8	61.6	NA	NA	78.7	20	236	298	313	318	62	77	82	1.17	1.92	3.19	1.11	1.86	3.13
														2006	18.7	1	1	18.7	State Combine	VIC	NA	NA	193.7	82.1	3.6	7	7.3	5.6	7.5	12.1	6.6	49.7	NA	NA	83.1	24.2	260	318	319	327	58	59	67	1.19	1.92	3.18	1.21	1.96	3.23
														2011	18.3	2	6	18.3	National Combine	VM	NA	NA	186.2	79.6	6.8	7.1	4.4	5.8	7.9	8.3	6.4	46.7	NA	NA	78.8	21.7	241	297	317	312	56	76	71	1.11	1.84	3.08	1.09	1.82	3.1
														2014	19.7	1	1	19.7	National Combine	Qld	NA	NA	194.2	91.4	7.4	7.6	3	8	11.4	7.2	6	50.6	NA	NA	84.2	22.7	248	315	331	335	67	83	87	1.1	1.82	3.03	1.09	1.79	3.01
														2010	17.7	1	1	17.7	National Combine	WA	NA	NA	180.7	79.1	6.6	9.7	3.4	6.4	9.8	8.2	5.1	49.2	NA	NA	83.7	23.3	239	292	315	316	53	76	77	1	1.74	2.92	1	1.72	2.88
														2006	18.1	3	8	18.1	National Combine	QLD	NA	NA	181.1	80.1	8.4	7.9	4.6	7.4	11.1	11.5	7.4	58.3	-35	15.5	82.1	23.6	242	306	315	322	64	73	80	1.17	1.88	3.11	1.13	1.87	3.04
														2004	18.3	2	6	18.3	National Combine	WA	NA	NA	183.3	72.8	4.8	6	3.8	4.6	6.3	5.6	5	36.1	-16	1.5	83.7	24	241	306	315	324	65	74	83	1.1	1.84	3.05	1.11	1.84	3.02
														2013	18.5	1	3	18.5	National Combine	WA - South Fremantle	NA	NA	193.6	91.9	7.2	8.7	3.3	5.5	7.4	10.3	6.3	48.7	NA	NA	84	23.9	248	320	322	337	72	74	89	1.21	1.87	3.01	1.16	1.85	3
														2004	18.2	3	7	18.3	State Combine	VIC	NA	NA	203.2	97.9	9.6	9.6	4.6	10.6	18.4	14	9.4	76.2	NA	NA	87.5	22.1	265	317	328	335	52	63	70	1.14	1.91	3.2	1.16	1.91	3.18
														2004	16.7	2	4	16.7	AFL National Academy		NA	NA	177.7	69	6	8	3.2	6.2	8.4	10.4	6.4	48.6	NA	0.375123	1.36716	1.36716	258	319	330	341	61	72	83	NA	NA	NA	NA	NA	NA
														2016	17.3	4	11	NA	Vic Pre-Season Combine	Western	NA	NA	186.4	80.9	NA	NA	NA	NA	NA	NA	NA	NA	NA	NA	NA	NA	232	303	307	315	71	75	83	NA	NA	NA	NA	NA	NA
														2011	18.3	2	6	18.3	National Combine	WA	NA	NA	186.8	75.9	6.3	6.8	3.7	4.6	6.4	6	5	38.8	NA	NA	78.4	22.8	243	304	314	324	61	71	81	1.05	1.82	3.12	1.13	1.91	3.15
														2007	17.6	3	9	17.6	AFL National Academy		NA	NA			11.2	8.5	3.4	7.7	9.8	9.8	6.3	56.7	NA	-0.285975	-45.9784	-45.5769	NA	NA	NA	NA	NA	NA	NA	1.08	1.79	3.03	1.17	1.87	3.07
														2014	18.5	1	3	18.5	National Combine	Vic M	NA	NA	190.2	82.6	7.6	6.2	3.7	8.1	12.4	11.8	8.6	58.4	NA	NA	85.2	21.3	243	305	311	318	62	68	75	1.11	1.84	3.12	1.08	1.8	3.07
														2008	18.3	2	5	18.4	National Combine	VIC	NA	NA	200	88.8	7	7.8	3.6	4.6	10.2	12.1	8.3	53.6	NA	NA	85.2	25.2	261	313	329	335	52	68	74	1.16	1.86	3.1	1.04	1.73	2.94
														2011	16.7	2	4	16.8	AFL National Academy		NA	NA	177	79.3	8.3	7.6	3.6	5.4	8	6.5	5.5	44.9	NA	0.677107	0.275986	1.49499	231	299	303	305	68	72	74	1.05	1.76	2.98	1.13	1.85	3.04
														2014	18.6	1	2	18.6	National Combine	Vic M	NA	NA	184.1	81.8	14.2	9.4	4.6	11.4	12.8	15.6	8.3	76.3	NA	NA	83	21.4	245	299	309	311	54	64	66	1.14	1.87	3.08	1.13	1.86	3.1
														2012	18.5	2	4	18.5	National Combine	VIC	NA	NA	186.6	85.7	5.9	9	3.4	6.6	6.8	6.5	4.5	42.7	NA	NA	80.5	22.7	235	305	308	312	70	73	77	1.14	1.85	3.05	1.2	1.91	3.13
														2010	18.4	2	5	18.4	National Combine	SA	NA	NA	191.9	79.2	5.7	6.2	3.1	8.5	9.6	9.7	4.2	47	NA	NA	81.2	22.1	249	313	323	327	64	74	78	1.17	1.9	3.13	1.2	1.91	3.11
														2015	18	1	3	NA	QLD Pre-Season Combine		NA	NA	180.5	71.2	NA	NA	NA	NA	NA	NA	NA	NA	NA	NA	NA	NA	232	295	303	309	63	71	77	1.16	1.88	3.11	1.18	1.91	3.14
														2015	21.3	2	6	21.3	State Combine	QLD	NA	NA	186.5	82.3	11.4	8	5.4	7.2	12.6	16.6	8.4	69.6	NA	NA	83.8	22.2	244	301	317	316	57	73	72	1.12	1.87	3.16	1.11	1.85	3.13
														2003	17.4	2	5	17.4	National Combine	VC - Bendigo Pioneers	NA	NA	189.2	83.2	7.2	6.9	3.6	6.2	9.8	8.3	6.2	48.2	-25	4.5	79	24.3	244	304	326	308	60	82	64	1.06	1.82	3.06	1.08	1.8	3.05
														2010	17.3	4	11	NA	VIC Pre-Season Combine	VC - Geelong Falcons	NA	NA	193.6	83.6	NA	NA	NA	NA	NA	NA	NA	NA	NA	NA	201	28	NA	NA	NA	NA	74	75	93	1.22	2.06	3.37	NA	NA	NA
														2007	17.4	2	4	NA	State Combine	SA	NA	NA	191.5	86.4	5.4	8.3	3.4	6.4	12.2	6.5	5.6	47.8	NA	NA	86.5	24.7	248	308	327	330	60	79	82	1.17	1.92	3.21	1.21	1.97	3.24
														2001	17.5	2	4	17.5	National Combine	WA	NA	NA	195	94.8	6.3	8.6	4.3	6	7.3	7.4	8	47.9	-34	15	85	22.9	249	322	334	337	73	85	88	1.03	1.77	2.98	NA	NA	NA
														2005	18.7	1	1	18.7	National Combine	VIC	NA	NA	198.5	80.1	7.3	6.2	3.3	5.1	7.3	8.6	6.1	43.9	-34	5	89	22.1	277	340	328	337	63	51	60	1.16	1.91	3.2	1.16	1.91	3.2
														2012	23.8	4	12	23.8	National Combine	USA	NA	NA	196.7	102.5	7	10.9	8.5	6	9.7	7.7	5	54.8	NA	NA	92	25.2	265	345	350	356	80	85	91	1.07	1.73	2.91	1.02	1.7	2.9
														2010	17.9	4	10	17.9	National Combine	VIC	NA	NA	185.2	79.9	8.2	5.8	3.1	6.1	8.3	11.3	6.2	49	NA	NA	79.3	22	NA	NA	NA	NA	NA	NA	NA	1.12	1.85	3.06	1.11	1.8	3
														2015	18.1	1	2	18.1	VIC Pre-Season Combine	Calder	NA	NA	182.2	73.8	NA	NA	NA	NA	NA	NA	NA	NA	NA	NA	NA	NA	240	298	305	310	58	65	70	1.11	1.85	3.08	1.16	1.89	3.1
														2014	18.1	3	9	18.1	State Combine	Peel Thunder	NA	NA	180.2	84.3	5.6	7.6	3.4	6.4	6.4	8.4	4.2	42	NA	NA	74	20.1	235	291	310	312	56	75	77	1.07	1.76	3.02	1.06	1.75	2.97
														2002	17.8	4	12	17.8	National Combine	VM - Sandringham Dragons	NA	NA	184.4	74.4	7.4	7.5	4.6	5.2	8.3	12	7	52	-30	15	80.2	20.1	235	296	308	308	61	73	73	1.07	1.75	2.95	NA	NA	NA
														2002	17.4	2	5	17.4	National Combine	VM - Northern Knights	NA	NA	194.5	83.2	10.2	7.4	4.5	5.8	8.6	12.1	10.8	59.4	-22	19	81.2	24.1	256	322	335	329	66	79	73	0.99	1.72	2.97	NA	NA	NA
														2008	17	1	1	17	AFL National Academy		NA	NA	176.2	72.8	11.4	9.3	6.6	9.5	14.9	15.4	11	78.1	NA	-2.03258	-0.0655782	-0.489503	235	285	300	296	50	65	61	1.08	1.86	3.16	1.07	1.83	3.15
														2007	17.5	2	4	17.5	National Combine	VIC	NA	NA	184.7	73	6.2	7.4	4.1	5.5	8.1	7.2	5	43.5	NA	NA	NA	NA	236	293	303	315	57	67	79	1.03	1.79	3.04	1.05	1.8	3.03
														2005	18.7	1	1	18.7	National Combine	VIC	NA	NA	204.5	80	5.8	5.5	3.2	3.6	5.3	7.8	5.2	36.4	-34	13	92.5	22.6	296	344	335	344	48	39	48	1.08	1.84	3.1	1.15	1.9	3.17
														2006	17.6	1	2	17.7	National Combine	QLD	NA	NA	185.9	77.9	5.8	7.9	3.9	4.8	6.6	7.9	5.6	42.5	-29	3.5	80.9	22.9	241	295	301	309	54	60	68	1.13	1.87	3.11	1.19	1.93	3.16
														2011	18.7	1	1	18.7	National Combine	VM	NA	NA	180.8	80.1	9.2	7.2	4.2	7	10.1	11.1	7	55.8	NA	NA	79.6	22	239	305	310	321	66	71	82	1.08	1.8	3	1.11	1.83	3.07
														2014	17.5	3	8	NA	WA Pre-Season Combine	WA - Claremont	NA	NA	182.5	88.5	NA	NA	NA	NA	NA	NA	NA	NA	NA	NA	NA	NA	NA	NA	NA	NA	63	68	69	NA	NA	NA	NA	NA	NA
														2014	16	2	5	16	U16 State Combine	WA	NA	NA	187.5	80	NA	NA	NA	NA	NA	NA	NA	NA	NA	NA	NA	NA	NA	NA	NA	NA	65	75	72	1.24	1.97	3.24	1.2	1.92	3.16
														2003	17.5	1	3	17.5	National Combine	SA	NA	NA	187.4	84.8	6.6	8.2	4	5.5	8.4	9.2	10.3	52.2	-25.5	14.5	77.7	23.9	241	302	314	307	61	73	66	1.12	1.88	3.12	1.12	1.85	3.08
														2001	17.5	1	3	17.5	National Combine	VC - Bendigo Pioneers	NA	NA	181	68.1	4.3	6.3	2.9	4.6	6.3	6.7	4	35.1	-29.5	3	76	22.8	235	297	309	314	62	74	79	1.03	1.77	2.96	NA	NA	NA
														2016	17.6	3	9	17.6	U18 QLD State Combine	Aspley	NA	NA	194	80	10	8.4	3.8	7.2	9.8	11.8	8.8	59.8	NA	NA	NA	NA	259	315	335	326	56	76	67	1.31	2.03	3.33	1.23	1.97	3.217
														2014	19	3	9	19	National Combine	WA	NA	NA	186.7	76.8	8.8	9.4	4.2	8.2	13.8	7.2	4.7	56.3	NA	NA	88.7	21.9	246	311	326	324	65	80	78	1.07	1.83	3.07	1.11	1.88	3.14
														2010	18.2	3	7	18.2	National Combine	VIC	NA	NA	195.2	101.5	9.8	10.8	4.9	7.8	12.7	15.2	10.8	72	NA	NA	85.5	25.2	255	309	328	312	54	73	57	1.11	1.84	3.07	1.08	1.79	3.02
														2003	18	3	9	18	National Combine	VM - Sandringham Dragons	NA	NA	196	86.3	7.7	6	3.5	4.2	8	10.8	8.2	48.4	-24	18.5	81.6	24.9	265	310	317	332	45	52	67	1.11	1.85	3.15	1.09	1.84	3.14
														2008	17.5	1	3	17.5	National Combine	VIC	NA	NA	195.8	82.5	6.4	7.1	2.8	5.8	13.5	7.8	4.5	47.9	NA	NA	85.9	23.5	251	321	330	336	70	79	85	1.12	1.82	3	0.97	1.66	2.82
														2014	18	1	3	18	TAS Pre-Season Combine	TAS	NA	NA	194.4	74.8	6	6.2	3.2	4	7	8.2	5.8	40.4	NA	NA	NA	NA	246	313	340	337	67	94	91	1.06	1.78	3.09	1.05	1.77	3.05
														2014	18.6	1	3	18.6	National Combine	Vic C	NA	NA	186.3	79.6	7.4	7.8	4	7	10.2	10.4	6.4	53.2	NA	NA	83.7	24.7	245	302	318	318	57	73	73	1.09	1.8	3.06	1.1	1.82	3.07
														2010	18.6	1	2	NA	State Combine	NSW/ACT	NA	NA	184	78.5	3.3	5.6	6.4	5.2	6.2	6.7	4.2	37.6	NA	NA	78	22.7	234	305	316	NA	71	82	NA	1.06	1.8	3.03	1.06	1.8	3.02
														2011	18.3	2	6	18.3	National Combine	TAS	NA	NA	187.9	73.7	5	7.1	4	6.2	10.4	7.1	4.5	44.3	NA	NA	76.2	22.4	240	314	319	305	74	79	65	1.09	1.8	3	1.1	1.8	3.03
														2013	18.1	3	8	18.2	National Combine	TAS	NA	NA	181.1	75.4	5.3	7.7	3.5	5.9	8.7	7.5	4.9	43.5	NA	NA	76	20.9	232	299	307	317	67	75	85	1.2	1.9	3.1	1.14	1.83	2.99
														2009	18.4	2	5	18.4	National Combine	WA	NA	NA	183.3	79.1	10.7	9.6	3.7	5	10.7	10.7	4.6	55	NA	NA	79.9	20.6	255	311	311	327	56	56	72	1.05	1.79	3.08	1.09	1.83	3.06
														2014	16.7	2	6	16.7	VIC Pre-Season Combine	VM - Eastern Ranges	NA	NA	195.1	87.7	NA	NA	NA	NA	NA	NA	NA	NA	NA	NA	NA	NA	259	312	318	333	53	59	74	NA	NA	NA	NA	NA	NA
														2015	17.9	4	11	17.9	National Combine	VIC C	NA	NA	194.9	94	6.4	8.5	3.4	5.6	9.1	7.3	5.8	46.1	NA	NA	87.4	25.5	257	327	334	344	67	74	84	1.07	1.82	3.04	1.09	1.83	3.13
														2014	17.9	1	2	17.9	AFL National Academy	Level 2	NA	NA	180.9	74.2	3.7	5.5	3	4	5.5	6.1	4.3	32.1	NA	NA	NA	NA	235	300	316	324	65	81	89	1.05	1.74	2.92	1.04	1.74	2.91
														2008	16.1	1	2	NA	U16 State Combine	TAS	NA	NA	179	75.2	NA	NA	NA	NA	NA	NA	NA	NA	NA	NA	NA	NA	NA	NA	NA	NA	67	81	100	1.19	1.91	3.15	NA	NA	NA
														2006	18.2	3	7	18.3	State Combine	WA	NA	NA	184.1	81.1	6.4	9.8	4.6	5.9	15.3	8.6	5.1	55.7	NA	NA	82	24.8	243	309	317	326	66	74	83	1	1.73	2.9	1.05	1.74	2.9
														2002	17.6	1	3	17.6	National Combine	WA	NA	NA	179.5	72	7.3	9	3.2	5.9	10.1	9.2	5.1	49.8	-16	17	76.5	20.5	243	310	319	327	67	76	84	1.1	1.78	2.96	NA	NA	NA
														2004	18	4	10	18	National Combine	TAS	NA	NA	194.7	93.7	9.2	9.4	7.5	8.8	14.7	14	8.6	72.2	-6.5	2.5	82.9	23.9	251	314	320	331	63	69	80	1.12	1.8	2.99	1.06	1.74	2.95
														2001	18.6	1	2	18.6	National Combine	VM - Calder Cannons	NA	NA	187	79.2	6.1	6.1	3.4	6.2	10.3	7.5	5.7	45.31	-31.5	6	80	20	240	295	319	317	55	79	77	1.04	1.75	2.97	NA	NA	NA
														2004	17.6	1	2	17.6	National Combine	QLD	NA	NA	195.1	82.6	7.6	6.6	3.8	4.8	5.9	8.1	8	44.8	-20	4	85.4	23.6	253	318	317	334	65	64	81	1.12	1.86	3.15	1.15	1.88	3.14
														2005	18	4	10	18	National Combine	VIC	NA	NA	198.2	89.8	5.7	7	3.5	8.2	8.3	6.7	4.7	44.1	-24	15	85.5	22.4	282	338	334	332	56	52	50	1.19	1.93	3.19	1.16	1.94	3.2
														2006	20	4	10	20	State Combine	SA	NA	NA	199.4	83.5	7.8	7	4.2	6.4	11.6	9.8	10.2	57	NA	NA	87.5	22.5	246	308	318	317	62	72	71	1.19	1.93	3.2	1.21	1.97	3.23
														2007	19.3	2	6	NA	State Combine	SA	NA	NA	198.2	79.9	6.6	7.1	3.4	6.2	12.8	9.2	8.3	53.6	NA	NA	85	20.2	249	305	316	320	56	67	71	1.14	1.91	3.19	1.14	1.89	3.18
														2009	18.5	2	4	NA	State Combine		NA	NA	188.9	87.6	8.2	11.2	5.4	6.8	15.5	10.8	6.8	64.7	NA	NA	71	21	251	313	297	322	62	46	71	0.98	1.72	2.93	1.02	1.69	2.93
														1999	18.5	2	4	18.5	National Combine	VIC	NA	NA	187.4	81.9	3.8	8.4	7.2	7	14	9.1	5.7	55.2	-30	NA	NA	NA	251	309	323	335	58	72	84	1.14	1.88	3.08	NA	NA	NA
														2010	17.3	4	12	NA	VIC Pre-Season Combine	VC - Murray Bushrangers	NA	NA	185.6	80.2	NA	NA	NA	NA	NA	NA	NA	NA	NA	NA	195	23	NA	NA	NA	NA	61	56	73	NA	NA	NA	NA	NA	NA
														2015	18.7	1	1	18.7	National Combine	VIC C	NA	NA	188.7	79.6	8.6	8.4	3	5.2	8.9	8.6	4.8	47.5	NA	NA	82.5	21.4	247	305	313	322	58	66	75	1.09	1.8	3.01	1.07	1.78	2.98
														1999	18.6	1	3	18.6	National Combine	SA	NA	NA	180.4	71.2	3.1	6.5	6.8	5.4	8.4	8.1	5.7	44	-37	NA	NA	NA	236	292	292	306	56	56	70	1.08	1.81	3.08	NA	NA	NA
														2001	18.1	3	8	18.1	National Combine	WA	NA	NA	191.9	94.1	6.4	10.2	3.4	8.6	9	12.4	7.6	57.6	-30	11	83	24	258	305	308	327	47	50	69	1.09	1.96	3.25	NA	NA	NA
														2007	18.5	2	4	NA	State Combine	SA	NA	NA	185.2	69.6	5.5	7	3.2	4.3	7.4	6.8	5.2	39.4	NA	NA	80.5	23.3	237	304	321	328	67	84	91	1.06	1.79	2.97	1.04	1.78	2.95
														2006	18.7	1	1	18.7	National Combine	QLD	NA	NA	196.3	101.4	10.1	10.2	4.9	8.3	13.6	10.9	7.1	65.1	-37	11	84.6	26.7	258	321	335	340	63	77	82	1.13	1.87	3.08	1.13	1.84	3.07
														2014	17.9	2	4	17.9	VIC Pre-Season Combine	VC - Dandenong Stingrays	NA	NA	188	85.2	NA	NA	NA	NA	NA	NA	NA	NA	NA	NA	NA	NA	246	312	322	310	66	76	64	NA	NA	NA	NA	NA	NA
														2012	18	3	9	18	National Combine	VIC	NA	NA	195.8	84.8	7.7	7.7	4.5	6.7	10.3	10.6	5.3	52.8	NA	NA	87.8	26.1	242	324	342	327	82	100	85	1.03	1.71	2.9	1.03	1.7	2.89
														2007	17.7	1	1	17.7	National Combine	QLD	NA	NA	183.3	79.3	5.4	6.7	3.5	5.1	9.2	7.8	5.8	43.5	NA	NA	78.4	23.3	239	303	306	317	64	67	78	1.04	1.77	2.96	1.09	1.77	2.97
														2012	18.2	3	7	18.2	National Combine	VIC	NA	NA	184.1	77.3	8.5	8.3	4.9	8.5	13.3	12.5	5.7	61.7	NA	NA	81.5	18.5	238	293	301	303	55	63	65	1.17	1.9	3.15	1.21	1.92	3.17
														2014	17.4	4	10	17.4	SA Pre-Season Combine	SA - NAFC	NA	NA	178	71.9	NA	NA	NA	NA	NA	NA	NA	77.8	NA	NA	NA	NA	NA	NA	NA	NA	59	78	78	NA	NA	NA	NA	NA	NA
														2000	18.1	3	9	18.1	National Combine	TAS	NA	NA	185.3	77.4	66.5	NA	NA	NA	NA	NA	NA	66.5	-31.5	5.5	76.4	24	242	307	324	326	65	82	84	1.07	1.77	2.96	NA	NA	NA
														2002	17.5	2	4	17.5	National Combine	VM - Calder Cannons	NA	NA	199.2	80.4	8.4	7.6	3.7	6.7	8.1	12.6	9	56.1	-32	11	80.2	21.4	264	317	325	337	53	61	73	1.16	1.9	3.13	NA	NA	NA
														2004	18.5	1	3	18.5	National Combine	WA	NA	NA	194.1	90.6	7.6	7.5	3.8	5.2	7.9	10.4	7.3	49.7	-9	18.5	85.3	25.4	256	307	312	325	51	56	69	1.2	1.98	3.26	1.2	1.97	3.23
														2012	17.4	4	10	17.4	SA Pre-Season Combine	SA - NFC	NA	NA	183	70	NA	NA	NA	NA	NA	NA	NA	NA	NA	NA	NA	NA	NA	NA	NA	NA	52	72	54	NA	NA	NA	NA	NA	NA
														2010	18.8	4	11	18.8	National Combine	QLD	NA	NA	185.8	80.7	4.1	6.5	2.8	3.8	5.2	5.5	4.4	32.3	NA	NA	83.1	23.6	241	307	312	325	66	71	84	0.91	1.6	2.76	0.98	1.66	2.82
														2014	16.5	4	12	16.5	U16 State Combine	QLD	NA	NA	180.4	73.4	NA	NA	NA	NA	NA	NA	NA	NA	NA	NA	NA	NA	NA	69	68	65	69	68	65	1.08	1.81	3.03	1.04	1.8	3.06
														2015	18	4	10	18	State Combine	SA	NA	NA	187	77.4	5.4	7.8	4	5.5	6.4	7.8	5.8	42.7	NA	NA	85.4	21.6	247	313	321	324	66	74	77	1.1	1.82	3.07	1.07	1.79	3.03
														2012	17.6	3	8	17.6	VIC Pre-Season Combine	VC - Murray Bushrangers	NA	NA	184.8	86.5	NA	NA	NA	NA	NA	NA	NA	NA	NA	NA	NA	NA	NA	NA	NA	NA	NA	NA	NA	1.15	1.89	3.18	NA	NA	NA
														2016	17.8	2	6	17.8	U18 QLD State Combine	Hermit Park Tigers	NA	NA	189	69	7.8	8.8	4.6	6.4	8.4	9.4	9.8	55.2	NA	NA	NA	NA	241	310	322	327	69	81	86	1.13	1.92	3.012	1.13	1.81	2.983
														2000	17.5	2	4	17.5	National Combine	WA	NA	NA	180	77.4	68.6	NA	NA	NA	NA	NA	NA	68.6	NA	NA	77.4	22.1	243	313	302	317	70	59	74	1.15	1.86	3.04	NA	NA	NA
														2011	18.2	3	7	18.2	National Combine	WA	NA	NA	181.4	81.3	7.4	8	4.7	6.5	11.2	9.6	7.2	54.6	NA	NA	78	22.2	236	297	304	306	61	68	70	1	1.79	3.03	1.47	2.2	3.43
														2006	18	4	10	18	National Combine	VIC	NA	NA	187.6	89	8	12	6.2	6.8	11.4	9.8	8.6	62.8	-29	5	80.6	23	241	292	308	313	51	67	72	1.19	1.96	3.17	1.18	1.93	3.15
														2004	18.2	3	7	18.2	National Combine	QLD	NA	NA	196.1	86.7	6.2	7.1	3.3	6.3	9.2	7.1	6.4	45.6	-21.5	-13	90.1	24.3	260	324	340	347	64	80	87	1.14	1.91	3.15	1.2	1.96	3.18
														2012	18	3	9	18	National Combine	NSW	NA	NA	183.3	80.8	10.1	8.9	3.4	9.3	15.1	8.7	6.6	62.1	NA	NA	80.5	20.8	237	294	303	312	57	66	75	1.13	1.84	3.07	1.11	1.84	3.05
														2016	17.3	4	12	NA	Vic Pre-Season Combine	North Ballarat	NA	NA	188.1	78.9	NA	NA	NA	NA	NA	NA	NA	NA	NA	NA	NA	NA	243	312	321	317	69	78	74	NA	NA	NA	NA	NA	NA
														2013	17.5	3	8	NA	TAS Pre-Season Combine	TAS	NA	NA	181.6	75.2	NA	NA	NA	NA	NA	NA	NA	41	NA	NA	NA	NA	217	286	301	295	69	84	78	1.04	1.78	2.99	NA	NA	NA
														2004	17.7	1	1	17.7	National Combine	VIC	NA	NA	197.3	99.9	8.2	7.6	4.4	5.9	8.1	10.8	8	53	-22.5	4.5	86.1	24	255	317	332	338	62	77	83	1.13	1.85	3.06	1.12	1.86	3.05
														2013	18.3	2	5	18.4	National Combine	VC - North Ballarat Rebels	NA	NA	191.5	80.3	8.7	7.4	3.8	5.7	8.4	10.1	6.9	51	NA	NA	83	21.5	252	307	312	318	55	60	66	1.22	1.96	3.22	1.18	1.9	3.16
														2011	18.6	3	8	18.6	SA Pre-Season Combine	SA - PAFC	NA	NA	175.4	56.3	NA	NA	NA	NA	NA	NA	NA	36.6	NA	NA	NA	NA	NA	NA	NA	NA	65	77	70	NA	NA	NA	NA	NA	NA
														2010	18.7	1	1	18.7	National Combine	WA	NA	NA	187.8	87.6	14.5	10	5.8	10.7	22.7	10.1	7.7	81.5	NA	NA	83.9	23.2	258	309	313	321	51	55	63	1.22	1.97	3.24	1.17	1.89	3.17
														2012	18	4	10	18	National Combine	VIC	NA	NA	187.6	89.8	10.2	7.4	3.6	4.8	6.1	15.1	10.1	57.3	NA	NA	83.7	22	248	308	318	325	60	70	77	1.13	1.86	3.08	1.11	1.79	3.07
														2011	18.2	3	7	18	National Combine	SA	NA	NA	181.6	77.1	11.4	8	5.4	9.3	13	10.1	7.7	64.9	NA	NA	74.2	21	233	305	322	325	72	89	92	1.07	1.78	2.98	1.12	1.83	3.05
														2009	18.4	2	4	18.4	National Combine	WA	NA	NA	189.1	77.4	8.6	6.4	3.4	6.1	7	13.4	4.6	49.5	NA	NA	83.4	22.8	260	316	317	322	56	57	62	1.23	1.94	3.18	1.1	1.83	3.06
														2016	17.5	3	9	NA	Vic Pre-Season Combine	Geelong	NA	NA	186.4	80	NA	NA	NA	NA	NA	NA	NA	NA	NA	NA	NA	NA	238	305	305	316	67	67	78	NA	NA	NA	NA	NA	NA
														1999	18.5	1	3	18.5	National Combine	VIC	NA	NA	196.1	87.9	4	9.8	10.4	9.9	13.2	12.2	8.7	68.2	-31	NA	NA	NA	255	308	317	323	53	62	68	1.11	1.86	3.14	NA	NA	NA
														2011	18.5	3	9	NA	NSW/ACT Pre-Season Combine	NSW/ACT	NA	NA	207	107	NA	NA	NA	NA	NA	NA	NA	67.1	NA	NA	NA	NA	269	324	339	330	55	70	61	1.04	NA	3.16	NA	NA	NA
														2006	18	4	10	18	State Combine	SA	NA	NA	171	72.5	6.6	23	3.3	14.3	22	8.8	8	86	NA	NA	77.6	22	221	275	284	299	54	63	78	1.13	1.89	3.12	1.15	1.86	3.09
														2012	19.1	3	9	19.1	National Combine	VIC	NA	NA	192.3	79.7	5.3	7.9	3.8	6.2	10.5	8.8	6	48.5	NA	NA	85.4	25.3	243	308	318	326	65	75	83	1.04	1.72	2.94	1.03	1.73	2.96
														2013	18.6	3	7	NA	WA Pre-Season Combine	WA - Subiaco	NA	NA	187.5	70.9	NA	NA	NA	NA	NA	NA	NA	NA	NA	NA	NA	NA	NA	NA	NA	NA	60	79	79	1.12	1.83	3.09	1.13	1.85	3.1
														2000	18.7	1	1	18.7	National Combine	WA	NA	NA	189.9	76.3	58.4	NA	NA	NA	NA	NA	NA	58.4	-23.5	-1	84.5	25	258	322	353	350	64	95	92	1.07	1.78	2.97	NA	NA	NA
														2011	18.3	2	6	18.3	National Combine	VM	NA	NA	174.5	80.1	8.1	9.5	4.2	6.6	9.3	9	6.2	52.9	NA	NA	74.4	21	230	300	299	304	70	69	74	0.98	1.72	2.89	1.12	1.74	2.93
														2001	17.4	2	4	17.4	National Combine	SA	NA	NA	181.5	77.1	7.9	7.7	3.9	6	6.8	7.2	5.5	45	-29	11.5	77	20.4	238	300	299	312	62	61	74	1.06	1.77	2.95	NA	NA	NA
														2007	17.8	4	12	NA	State Combine	SA	NA	NA	177.4	76.5	8.3	7.3	3.2	5.7	8.6	8.2	7.1	48.4	NA	NA	76.5	21.8	227	296	304	305	69	77	78	1.13	1.85	3.11	1.12	1.87	3.11
														2012	18.6	1	2	18.6	National Combine	VIC	NA	NA	184.8	78.3	6.7	6.9	3	6.4	11.2	6.9	6.2	47.3	NA	NA	81.4	20.9	242	301	308	312	59	66	70	NA	NA	NA	NA	NA	NA
														2014	18.1	3	9	18.1	National Combine	Vic M	NA	NA	203.3	100.1	10.4	8	4.6	7	7.8	12.2	7.2	57.2	NA	NA	90.9	25.4	269	NA	NA	NA	65	69	81	1.18	1.94	3.21	1.11	1.87	3.13
														2011	18.3	2	6	18.3	State Combine	VIC	NA	NA	189	97.4	9.2	10.8	4.8	10.6	15.2	10.6	6	67.2	NA	NA	84.6	26.6	253	315	329	311	62	76	58	1.26	1.96	3.16	1.23	1.92	3.15
														2008	18.2	3	7	18.2	National Combine	VIC	NA	NA	188.1	76	10	8.7	5	7.2	14	13.6	7	65.5	NA	NA	82.7	25.1	247	303	313	318	56	66	71	1.13	1.84	3.06	1.13	1.83	3.06
														2011	24.5	2	4	24.5	State Combine	VIC	NA	NA	187.4	73.3	4.2	6.8	3	4	5.4	5.4	3.8	32.6	NA	NA	80	22.8	240	316	326	310	76	86	70	1.26	1.95	3.13	1.25	1.96	3.12
														2011	17.9	4	10	18	National Combine	QLD	NA	NA	180	82.4	6.5	6.4	3.2	4.8	6.4	6.9	5.2	39.4	NA	NA	78.8	23.4	239	301	310	314	62	71	75	1.08	1.82	3.08	1.11	1.85	3.09
														2012	21.8	4	12	18.6	State Combine	WA	NA	NA	182.7	84.5	17	17	6.4	16.6	21.6	18	12.2	108.8	NA	NA	85	21.8	240	299	317	315	59	77	75	1.12	1.86	3.13	1.14	1.91	3.16
														2014	25.4	2	6	25.4	State Combine	Subiaco	NA	NA	185.8	76.6	4.2	8.3	3	5	7.4	5.8	3.8	37.5	NA	NA	80.5	22.8	247	308	326	323	61	79	76	0.97	1.65	2.88	0.97	1.63	2.82
														2011	18	4	10	18	National Combine	WA	NA	NA	189.4	76.4	8.3	6.3	4.7	5.4	7	10.4	7.8	49.9	NA	NA	79.2	20.5	241	319	315	326	78	74	85	1.04	1.76	2.95	1.05	1.76	2.97
														2010	17.8	4	12	17.8	National Combine	VIC	NA	NA	187.4	76.4	7.8	9.3	4	6	10.4	11.5	5.8	54.8	NA	NA	81.4	22.1	246	307	327	318	61	81	72	1.05	1.8	3.01	1.05	1.79	3.02
														2004	18.6	1	2	18.6	National Combine	VIC	NA	NA	189.2	76.1	5.8	6.1	3.3	5.1	6.9	8.1	4.5	39.8	-21.5	-5.5	81.1	21.8	243	296	328	316	53	85	73	1.13	1.84	3.11	1.02	1.73	2.97
														2016	17.1	4	12	17.12	SANFL-COE combine	Sturt	NA	NA	197	91.7	NA	NA	NA	NA	NA	NA	NA	72.2	NA	NA	NA	NA	NA	NA	NA	NA	67	90	84	NA	NA	NA	NA	NA	NA
														2011	27.5	3	9	NA	WA Pre-Season Combine	WA - Claremont	NA	NA	190.5	80	NA	NA	NA	NA	NA	NA	NA	NA	NA	NA	NA	NA	NA	NA	NA	NA	56	75	71	1.1	1.82	3.05	1.15	1.9	3.15
														2014	23.6	NA	8	NA	WA Pre-Season Combine	WA - East Perth	NA	NA	173.5	74	NA	NA	NA	NA	NA	NA	NA	NA	NA	NA	NA	NA	NA	NA	NA	NA	57	65	68	NA	NA	NA	NA	NA	NA
														2003	17.6	1	2	17.6	National Combine	VM - Calder Cannons	NA	NA	195.4	78.8	6.3	6.2	3.8	4.1	6.4	8.7	7.6	43.1	-37	10	80.1	21.1	252	308	319	331	56	67	79	1.08	1.79	3	1.06	1.79	2.98
														2007	17.6	1	2	17.6	National Combine	VIC	NA	NA	180	73.9	6	6.4	3.6	5	8.9	7.2	3.4	40.5	NA	NA	77.6	22.5	233	291	NA	NA	58	NA	NA	1.03	1.77	2.94	1.11	1.8	2.97
														2008	17.6	1	2	17.6	National Combine	VIC	NA	NA	188.4	86.3	9.6	9	5.6	6.8	12.8	8.5	8.7	61	NA	NA	81.7	23.6	245	301	307	308	56	62	63	1.22	1.99	3.25	1.18	1.91	3.19
														2007	18.3	2	6	NA	State Combine	VIC	NA	NA	196.4	93.9	3.6	9.4	8.2	8.8	12.6	10.2	7.2	60	NA	NA	86.8	24.5	262	328	335	342	66	73	80	1.06	1.79	3.07	1.15	1.87	3.06
														2011	22.6	1	2	22.7	State Combine	VIC	NA	NA	175.4	76.3	9.5	8.8	9	6.2	13.4	7.8	5.5	60.2	NA	NA	70.4	22.7	229	290	302	299	61	73	70	1.23	1.94	3.15	1.22	1.91	3.14
														2015	17.5	2	5	NA	WA Pre-Season Combine	WA u18	NA	NA	186	88	NA	NA	NA	NA	NA	NA	NA	NA	NA	NA	NA	NA	NA	NA	NA	NA	65	67	76	1.16	1.88	3.12	1.12	1.87	3.08
[truncated: 57 more columns]

## Sheet: All
Selection Number	Matches Played
102	0
24	133
27	74
19	56
27	13
35	27
13	120
33	213
27	93
45	35
8	44
4	29
44	28
89	0
88	4
59	4
87	0
62	0
129	0
55	8
121	0
65	42
67	17
145	0
61	76
7	4
43	58
17	12
111	1
46	145
9	167
25	79
58	35
55	8
97	0
34	12
35	107
75	77
32	3
32	3
17	176
140	25
68	20
153	44
56	15
93	124
18	43
46	5
38	4
2	223
112	17
126	1
47	67
61	7
89	0
119	34
84	141
43	51
85	23
8	305
21	161
30	84
99	0
13	102
48	177
125	0
115	0
77	0
107	0
39	7
74	1
65	54
98	6
61	13
104	0
102	0
101	3
9	37
102	72
51	0
2	83
92	26
17	37
115	0
84	71
3	85
14	245
59	157
26	71
24	219
34	46
17	34
45	0
5	243
102	140
75	9
29	9
37	23
4	104
22	14
96	0
136	0
137	16
48	2
140	6
113	0
20	70
10	27
1	61
51	31
58	3
64	38
174	0
17	0
3	58
62	0
3	173
13	255
67	30
38	161
5	157
9	11
113	193
15	10
20	19
119	0
57	1
76	110
61	0
47	99
35	13
32	205
5	246
15	54
16	94
10	167
48	11
51	29
36	23
127	0
62	41
52	47
56	0
63	44
5	50
144	7
12	358
19	47
107	0
8	31
46	0
66	38
69	9
51	64
91	14
7	139
73	0
164	32
92	84
58	23
48	1
31	11
44	167
24	124
84	0
93	0
59	7
166	0
118	104
82	0
50	228
105	52
65	0
57	61
84	44
15	215
31	280
99	0
29	129
53	85
77	0
100	0
9	106
122	0
63	1
92	56
144	6
8	85
31	40
5	106
77	2
19	76
32	27
99	2
29	60
29	60
78	6
10	34
56	0
11	63
36	27
31	1
45	3
25	27
71	36
26	1
55	14
26	87
6	104
2	118
75	0
58	29
91	0
12	0
38	14
109	1
132	143
14	27
62	48
8	276
57	25
79	0
20	300
14	75
44	56
2	220
110	3
25	92
93	0
107	0
121	7
56	16
41	26
134	44
61	0
176	0
122	0
48	18
24	144
13	81
78	110
58	0
65	23
43	0
56	249
23	90
30	0
54	198
20	86
20	13
59	15
23	16
49	33
161	104
6	53
12	47
165	0
40	0
49	10
108	0
33	63
127	154
57	12
45	40
134	2
99	3
13	322
10	224
46	74
39	6
10	100
38	15
26	172
111	0
19	294
27	1
75	14
39	41
43	17
69	0
57	0
70	0
10	143
131	35
50	2
85	50
56	5
44	18
3	110
44	70
98	168
5	71
69	6
103	63
1	261
115	16
65	46
35	11
67	4
19	133
34	222
55	29
63	15
44	27
81	0
63	6
79	0
3	218
25	25
12	92
17	20
137	0
60	0
60	0
16	237
6	16
56	9
33	0
10	22
52	5
123	0
79	171
39	3
11	70
78	0
80	10
30	8
28	180
100	12
25	43
15	196
10	8
18	85
16	9
119	39
44	114
114	1
64	0
106	0
13	235
51	4
103	3
118	33
48	0
120	7
77	94
36	5
26	231
10	27
117	0
103	63
114	0
15	153
12	27
137	0
3	120
64	29
20	0
26	10
47	332
81	7
135	16
11	131
34	4
46	0
49	31
45	101
65	3
170	1
22	12
115	2
76	15
44	0
3	140
20	26
79	0
46	55
27	34
50	26
11	32
131	0
41	0
143	0
72	0
109	0
29	1
71	31
23	17
63	0
75	1
6	10
120	0
5	290
1	218
12	207
60	14
10	2
129	56
89	69
20	153
132	0
4	175
119	38
132	0
126	0
89	0
15	17
47	35
23	63
22	82
59	0
46	141
99	32
38	0
15	28
85	178
27	0
113	0
84	0
72	2
65	6
136	183
112	0
32	265
1	253
28	0
78	225
116	135
43	206
33	208
106	0
39	0
49	6
11	270
71	0
53	69
84	5
1	334
21	10
63	165
37	212
48	0
55	0
10	26
83	20
71	48
53	23
54	48
19	156
5	95
112	76
19	254
32	105
11	126
129	0
32	135
84	0
79	0
47	39
18	62
56	21
19	63
41	20
111	0
83	88
78	0
14	100
100	0
18	108
107	255
28	255
2	35
29	172
23	141
108	16
11	19
105	58
22	66
37	181
107	16
7	237
35	1
77	2
75	0
38	26
119	3
39	0
32	63
142	12
131	0
17	98
38	0
30	208
38	78
3	151
106	224
87	141
95	0
44	44
142	0
120	0
87	69
27	40
66	251
14	160
108	82
25	11
4	153
158	41
72	5
24	76
118	0
45	0
18	14
47	81
2	208
41	232
38	32
137	0
70	0
91	0
100	0
16	65
7	105
21	40
55	5
136	5
18	80
47	16
8	165
93	22
8	151
89	3
98	0
32	71
48	3
48	3
33	4
83	3
11	203
33	127
61	173
87	0
3	203
86	0
40	197
51	1
16	40
97	0
24	22
14	52
38	0
20	27
86	126
1	324
57	22
50	31
117	5
39	0
58	35
54	175
110	7
41	54
7	44
37	51
112	0
4	100
36	0
42	185
49	0
72	201
43	15
114	39
27	2
56	30
31	50
105	124
117	0
21	64
98	0
24	16
90	0
46	0
36	23
55	47
49	105
29	151
146	0
49	105
83	0
5	160
122	0
13	248
96	95
64	0
40	93
26	177
21	99
138	28
67	9
30	3
16	90
80	196
12	14
83	160
96	145
36	8
120	0
117	136
32	33
18	93
14	174
51	141
143	106
66	227
45	10
57	47
62	235
122	7
25	70
24	70
24	293
163	0
12	10
64	0
97	4
78	102
24	13
88	149
122	7
52	2
32	112
52	61
12	264
15	73
97	61
71	73
133	47
94	0
104	0
90	23
115	0
25	25
31	0
19	12
24	28
142	48
119	53
17	313
38	0
2	100
148	5
41	0
19	40
4	221
13	31
40	34
90	0
48	63
73	0
6	117
18	220
65	4
59	0
27	69
34	66
126	0
120	0
78	0
102	0
42	0
50	1
73	0
46	39
41	70
5	78
107	0
39	82
86	0
16	125
51	1
101	87
93	121
21	66
32	1
120	74
16	55
54	46
63	80
17	47
179	72
73	2
20	30
151	0
10	58
82	0
37	219
59	8
84	0
30	5
60	17
27	79
12	28
51	0
145	0
20	28
28	117
4	137
14	67
60	0
7	307
76	0
41	117
117	6
52	0
38	246
28	18
50	23
55	19
26	1
4	46
96	21
110	115
64	57
29	74
16	98
43	0
146	0
121	0
49	117
66	46
23	209
33	0
25	14
8	65
41	50
58	104
34	123
104	0
22	0
76	42
30	55
12	42
123	0
62	0
66	0
29	75
81	9
163	0
66	2
96	227
13	123
71	0
61	92
71	0
105	77
48	202
29	147
115	0
37	139
91	17
6	118
47	8
74	4
90	0
126	19
180	0
45	0
48	0
61	210
85	0
6	35
116	0
21	31
40	157
127	2
50	15
35	0
44	0
71	15
87	13
130	0
16	10
3	201
107	6
124	0
103	0
3	198
86	0
39	37
124	222
8	101
30	73
40	196
33	5
106	0
31	39
66	29
65	22
84	0
34	1
1	35
148	6
3	40
26	6
38	4
70	26
69	0
8	96
53	62
41	10
5	43
69	0
9	187
150	0
104	0
43	49
1	41
70	3
147	0
99	0
36	112
74	0
42	26
67	17
28	14
9	126
31	74
21	1
10	15
136	51
50	0
18	23
22	34
72	0
28	62
29	48
83	59
94	0
30	0
80	0
26	60
10	148
105	124
95	19
64	4
146	0
39	223
17	94
25	79
5	319
8	6
124	6
126	20
10	114
56	6
46	70
33	33
124	53
11	44
26	16
26	103
30	200
31	56
12	26
164	5
44	22
120	0
11	43
93	2
49	12
25	18
29	82
112	0
52	14
3	55
25	16
95	3
147	28
57	0
99	35
42	1
124	0
21	111
9	0
131	1
14	211
23	34
9	60
82	8
9	54
31	68
4	26
29	2
74	22
4	76
33	22
56	14
8	130
28	5
39	156
68	19
60	0
74	0
138	98
73	3
41	18
40	22
48	108
1	249
13	312
12	48
21	113
35	16
86	0
42	3
57	4
6	116
2	161
35	59
60	6
40	59
58	135
103	0
51	42
63	0
139	0
55	268
23	6
111	31
37	135
35	17
43	28
110	12
69	16
119	32
25	0
21	4
53	0
20	2
74	0
52	3
90	223
59	14
86	2
63	0
28	46
106	13
48	5
76	0
109	7
75	0
63	0
56	286
46	6
75	10
4	60
134	3
2	21
110	0
109	0
96	1
85	168
52	92
27	106
126	0
35	0
124	34
50	16
73	0
7	123
121	0
23	55
84	60
26	34
5	55
108	0
40	173
97	31
28	0
141	0
82	220
16	66
1	89
113	0
37	42
123	100
49	6
87	258
23	70
122	80
5	277
111	4
132	0
31	8
14	17
60	17
2	63
94	76
6	42
23	332
9	113
46	103
17	23
111	36
58	50
102	7
4	17
70	4
127	0
20	10
50	5
41	68
3	73
44	9
4	111
5	106
41	101
20	77
59	13
95	130
28	8
105	0
18	38
22	9
42	119
9	130
96	240
120	0
32	61
22	29
110	4
51	0
126	138
38	17
103	0
18	199
71	0
43	8
4	209
61	0
120	0
91	0
54	16
94	0
135	0
30	5
149	0
8	142
38	121
12	203
146	0
47	60
24	68
31	38
97	0
49	11
7	183
37	39
121	12
123	8
22	3
21	81
1	336
28	10
12	189
15	55
52	24
77	0
26	194
7	1
152	0
49	128
125	0
34	68
40	168
33	185
26	2
6	106
94	18
29	207
37	9
139	0
25	102
37	0
2	275
31	138
121	99
121	0
9	125
98	0
109	0
7	226
101	70
96	33
9	70
6	121
84	21
6	78
80	0
43	22
112	0
2	40
24	28
13	129
6	31
67	10
112	0
34	20
29	17
34	14
16	121
73	7
50	176
54	5
58	7
101	0
7	4
1	152
75	88
14	44
52	187
7	272
22	167
19	75
5	2
86	97
29	1
114	0
30	0
45	24
94	0
11	78
125	0
116	24
7	154
16	81
122	12
108	0
45	138
34	186
81	11
18	0
88	56
18	177
82	1
54	60
11	211
118	36
62	0
62	0
100	60
53	43
82	41
12	35
107	31
34	39
17	2
45	307
44	0
62	63
106	87
78	64
77	0
74	28
59	0
47	1
53	55
46	96
67	1
44	177
15	47
140	9
36	45
14	145
92	0
17	55
60	7
14	101
19	181
92	2
62	11
105	0
15	4
94	211
82	12
36	2
102	6
87	0
80	0
140	0
34	56
42	2
129	0
11	50
15	69
45	21
37	160
133	0
21	88
101	0
97	0
24	58
31	10
83	2
42	176
113	0
23	91
21	144
81	19
113	36
27	45
106	7
40	43
123	20
19	24
42	38
66	0
5	109
98	0
76	0
24	156
101	152
79	0
112	0
54	1
10	32
55	17
54	9
88	0
71	104
43	224
1	117
20	34
3	163
105	62
36	0
39	31
4	124
13	40
2	37
15	126
133	0
39	10
28	107
118	0
51	4
123	83
35	0
88	14
7	54
130	35
2	238
53	212
16	308
11	32
76	0
88	189
53	8
65	88
6	2
94	0
16	46
72	77
77	0
54	21
135	9
32	178
92	66
54	0
9	115
99	0
68	159
4	37
22	57
22	169
38	20
27	48
135	10
142	0
108	0
108	58
31	40
154	2
54	0
3	107
86	0
21	41
24	205
114	0
81	0
15	205
13	15
127	0
11	23
36	14
8	125
26	98
28	0
9	117
136	0
43	12
76	28
2	202
128	74
69	167
67	28
97	0
128	0
22	123
122	0
100	3
27	2
4	1
53	129
19	216
42	88
68	29
98	1
71	0
77	16
11	120
14	7
34	0
18	23
14	5
1	172
64	0
27	24
161	0
42	85
127	0
22	1
9	20
1	56
13	69
89	171
2	257
22	0
47	162
56	0
31	70
70	248
33	6
97	0
20	135
40	0
112	0
61	55
89	0
75	127
97	1
25	2
29	111
1	114
35	0
15	116
49	36
95	44
47	0
90	3
48	32
127	0
36	2
43	115
121	103
78	2
6	85
136	78
61	15
52	5
19	3
101	0
118	0
7	129
6	147
32	2
23	30
94	0
67	80
88	31
41	39
100	0
51	59
53	2
35	0
108	159
24	35
8	49
151	0
27	132
108	3
133	2
6	119
61	6
30	132
36	98
88	137
49	9
111	6
71	2
41	166
23	187
9	188
72	0
88	9

## Sheet: Top 20
First.Name	Last.Name	Selection Number	Games Played
Blake	Acres	19	56
Taylor	Adams	13	120
Callum	Ah Chee	8	44
Ben	Ainsworth	4	29
Laurence	Angwin	7	4
Michael	Apeness	17	12
David	Armitage	9	167
Shaun	Atley	17	176
Max	Bailey	18	43
Luke	Ball	2	223
James	Bartel	8	305
Matthew	Bate	13	102
Caydn	Beetham	9	37
Harley	Bennell	2	83
Jarrod	Berry	17	37
Jack	Billings	3	85
Grant	Birchall	14	245
Sam	Blease	17	34
Travis	Boak	5	243
Marcus	Bontempelli	4	104
Paul	Bower	20	70
Jack	Bowes	10	27
Tom	Boyd	1	61
Ezra	Bray	17	0
Angus	Brayshaw	3	58
Jared	Brennan	3	173
Brent	Stanton	13	255
Brock	McLean	5	157
William	Brodie	9	11
Barry	Brooks	15	10
Tim	Broomhead	20	19
Leigh	Brown	5	246
Mitch	Brown	15	54
Mitchell	Brown	16	94
Nathan	Brown	10	167
Matthew	Buntine	5	50
Shaun	Burgoyne	12	358
Ryan	Burton	19	47
John	Butcher	8	31
Josh	Caddy	7	139
Troy	Chaplin	15	215
Mitchell	Clark	9	106
Raphael	Clarke	8	85
Xavier	Clarke	5	106
Jason	Cloke	19	76
Nakia	Cockatoo	10	34
Richard	Cole	11	63
Reece	Conca	6	104
Stephen	Coniglio	2	118
Lucas	Cook	12	0
Ayce	Cordy	14	27
Joel	Corey	8	276
Kane	Cornes	20	300
Aidan	Corr	14	75
Trent	Cotchin	2	220
Patrick	Cripps	13	81
Hayden	Crozier	20	86
Isaac	Cumming	20	13
Damian	Cupido	6	53
Charlie	Curnow	12	47
Nick	Dal santo	13	322
Patrick	Dangerfield	10	224
Joe	Daniher	10	100
David	Mundy	19	294
Phil	Davis	10	143
Sam	Day	3	110
Jordan	De Goey	5	71
Brett	Deledio	1	261
Courtenay	Dempsey	19	133
Alan	Didak	3	218
Sam	Docherty	12	92
Tom	Doedee	17	20
Richard	Douglas	16	237
Beau	Dowler	6	16
Marcus	Drum	10	22
Liam	Duggan	11	70
Lynden	Dunn	15	196
Ryley	Dunn	10	8
Luke	Dunstan	18	85
Sam	Durdin	16	9
Brad	Ebert	13	235
Chris	Egan	10	27
Brandon	Ellis	15	153
Corey	Ellis	12	27
Xavier	Ellis	3	120
Daniel	Elstone	20	0
Andrejs	Everitt	11	131
Aaron	Fiora	3	140
Brayden	Fiorini	20	26
Oliver	Florent	11	32
Aaron	Francis	6	10
Lance	Franklin	5	290
Josh	Fraser	1	218
James	Frawley	12	207
Nathan	Freeman	10	2
Nat	Fyfe	20	153
Andrew	Gaff	4	175
Jordan	Gallucci	15	17
Jarrod	Garlett	15	28
Bryce	Gibbs	1	253
Darren	Glass	11	270
Brendon	Goddard	1	334
Daniel	Gorringe	10	26
Jason	Gram	19	156
Jarrad	Grant	5	95
Brad	Green	19	254
Toby	Greene	11	126
Jade	Gresham	18	62
Ben	Griffiths	19	63
Jack	Grimes	14	100
Brodie	Grundy	18	108
Scott	Gumbleton	2	35
Jordan	Gysberts	11	19
David	Hale	7	237
Shaun	Hampson	17	98
Lachlan	Hansen	3	151
Daniel	Harris	14	160
Hamish	Hartlett	4	153
Shane	Harvey	18	14
Paul	Hasleby	2	208
David	Haynes	16	65
Nick	Haynes	7	105
Isaac	Heeney	18	80
Lachlan	Henderson	8	165
Dyson	Heppell	8	151
Shaun	Higgins	11	203
Stephen	Hill	3	203
Harrison	Himmelberg	16	40
Eric	Hipwood	14	52
Tom	Hislop	20	27
Luke	Hodge	1	324
Jacob	Hopper	7	44
Will	Hoskin-Elliott	4	100
Michael	Hurley	5	160
Shannon	Hurn	13	248
Ben	Jacobs	16	90
Kristian	Jaksch	12	14
Leroy	Jetta	18	93
Lewis	Jetta	14	174
Lewis	Johnston	12	10
Nathan	Jones	12	264
Zak	Jones	15	73
Elliott	Kavanagh	19	12
James	Kelly	17	313
Josh	Kelly	2	100
Ben	Kennedy	19	40
Josh	Kennedy	4	221
Matthew	Kennedy	13	31
Kepler	Bradley	6	117
Daniel	Kerr	18	220
Kade	Kolodjashnij	5	78
Rick	Ladson	16	125
Darcy	LANG	16	55
Kyle	Langford	17	47
Jayden	Laverde	20	30
Jason	Laycock	10	58
Ben	Lennon	12	28
Jack	Leslie	20	28
Matthew	Leuenberger	4	137
Jake	Lever	14	67
Jordan	Lewis	7	307
Luke	Livingston	4	46
Matthew	Lobbe	16	98
Billy	Longer	8	65
Kane	Lucas	12	42
Tom T.	Lynch	13	123
Jackson	Macrae	6	118
Caleb	Marchbank	6	35
Todd	Marshall	16	10
Dustin	Martin	3	201
Chris	Masten	3	198
Sam	Mayes	8	101
Paddy	McCartin	1	35
Hugh	McCluggage	3	40
Luke	McDonald	8	96
Andrew	Mcdougall	5	43
Ben	McEvoy	9	187
Andrew	McGrath	1	41
Hamish	Mcintosh	9	126
Harry	McKay	10	15
Brad	McKenzie	18	23
Jordan	McMahon	10	148
Andrew	McQualter	17	94
Jarrad	McVeigh	5	319
John	Meesen	8	6
Jake	Melksham	10	114
Troy	Menzel	11	44
Danny	Meyer	12	26
Wayne	Milera	11	43
Callum	Mills	3	55
Luke	Molan	9	0
Angus	Monfries	14	211
Andrew	Moore	9	60
Darcy	Moore	9	54
Anthony	Morabito	4	26
Cale	Morton	4	76
Daniel	Motlop	8	130
Marc	Murphy	1	249
Robert	Murphy	13	312
Ryan	Murphy	12	48
David	Myers	6	116
Nicholas	Naitanui	2	161
Tony	Notte	20	2
Clayton	Oliver	4	60
Jonathan	O'Rourke	2	21
Rhys	Palmer	7	123
Darcy	Parish	5	55
Adam	Pattison	16	66
Jonathon	Patton	1	89
Scott	Pendlebury	5	277
Harry	Perryman	14	17
Christian	Petracca	2	63
Sam	Petrevski-Seton	6	42
Kayne	Pettifer	9	113
Darren	Pfeiffer	17	23
Jarrod	Pickett	4	17
Jayden	Pitt	20	10
Lachie	Plowman	3	73
Graham	Polak	4	111
Jared	Polec	5	106
Dean	Polo	20	77
Sam	Powell-Pepper	18	38
Dion	Prestia	9	130
Alex	Rance	18	199
Farren	Ray	4	209
Ben	Reid	8	142
Brent	Reilly	12	203
Daniel	Rich	7	183
Nick	Riewoldt	1	336
Cyril	Rioli	12	189
Daniel	Rioli	15	55
Danny	Roach	7	1
Gary	Rohan	6	106
Jarryd	Roughead	2	275
Jordan	Russell	9	125
Patrick	Ryder	7	226
Christian	Salem	9	70
Steven	Salopek	6	121
Ashley	Sampi	6	78
Joshua	Schache	2	40
Byron	Schammer	13	129
Matthew	Scharenberg	6	31
Ryan	Schoenmakers	16	121
Jack	Scrimshaw	7	4
Tom	Scully	1	152
James	Sellar	14	44
Joel	Selwood	7	272
Troy	Selwood	19	75
William	Setterfield	5	2
Dom	Sheed	11	78
Bradley	Sheppard	7	154
Thomas	Sheridan	16	81
Kris	Shore	18	0
Luke	Shuey	18	177
Steele	Sidebottom	11	211
Jy	Simpkin	12	35
Josh	Simpson	17	2
Billie	Smedts	15	47
Brodie	Smith	14	145
Clay	Smith	17	55
Devon	Smith	14	101
Isaac	Smith	19	181
Nick	Smith	15	4
Trent	Sporn	11	50
David	Spriggs	15	69
James	Strauss	19	24
Jake	Stringer	5	109
Liam	Sumner	10	32
David	Swallow	1	117
Tom	Swift	20	34
Collin	Sylvia	3	163
Richard	Tambling	4	124
Seb	Tape	13	40
Timothy	Taranto	2	37
Robbie	Tarrant	15	126
Kane	Tenace	7	54
Dale	Thomas	2	238
Scott	Thompson	16	308
Adam	Thomson	11	32
Mitch	Thorp	6	2
Jackson	Thurlow	16	46
Adam	Tomlinson	9	115
Jimmy	Toumpas	4	37
Dom	Tyson	3	107
Travis	Varcoe	15	205
Daniel	Venables	13	15
Patrick	Veszpremi	11	23
Tyrone	Vickery	8	125
Nick	Vlastuin	9	117
Andrew	Walker	2	202
Tim	Walsh	4	1
Callan	Ward	19	216
Beau	Waters	11	120
Ashley	Watson	14	7
Matthew	Watson	18	23
Fergus	Watts	14	5
Jack	Watts	1	172
Sam	Weideman	9	20
Jacob	Weitering	1	56
Lachlan	Weller	13	69
Daniel	Wells	2	257
Paul	Wheatley	20	135
Lachie	Whitfield	1	114
Simon	Wiggins	15	116
Tom	Williams	6	85
Ryan	Willitts	19	3
Oliver	Wines	7	129
Chad	Wingard	6	147
Peter	Wright	8	49
Chris	Yarran	6	119
Jack	Ziebell	9	188
